# Supplementary material for: (Dimethyl sulfoxide-κO)[3-hydr­oxy-2-hydroxy­methyl-2-(3-meth­oxy-2-oxido­benzyl­ideneamino-κ2 O 2,N)propanolato-κO]dioxomolybdenum(VI). Corrigendum
Source: Acta Crystallogr Sect E Struct Rep Online. 2010 Apr 14;66(Pt 5):e23. doi: 10.1107/S1600536810007476 (PMC2979267; doi:10.1107/S1600536810007476)
Supplement: Supplementary file 1 [file e-66-00e23-sup1.cif]

##############################################################################
###                                                                        ###
###        Electronic paper (Acta Crystallographica Section E)             ###
###                                                                        ###
##############################################################################
#                                                                            #
# This CIF contains the data in a paper accepted for publication in Acta     #
# Crystallographica Section E. It conforms to the requirements of Notes      #
# for Authors for Section E, and has been peer reviewed under the auspices   #
# of the IUCr Commission on Journals.                                        #
#                                                                            #
# Full details of the Crystallographic Information File format               #
# are given in the paper "The Crystallographic Information File (CIF):       #
# a New Standard Archive File for Crystallography" by S. R. Hall, F. H.      #
# Allen and I. D. Brown [Acta Cryst. (1991), A47, 655-685].                  #
#                                                                            #
# The current version of the core CIF dictionary is obtainable from          #
# ftp://ftp.iucr.org/pub/cif_core.dic. The current version number is 2.4.    #
#                                                                            #
# Software is freely available for graphical display of the structure(s) in  #
# this CIF.  For information consult the CIF home page http://www.iucr.org/  #
# cif/home.html                                                              #
#                                                                            #
# This file may be used for bona fide research purposes within the           #
# scientific community so long as proper attribution is given to the journal # 
# article from which it was obtained.                                        #
#                                                                            #
##############################################################################
                                             
data_global
_audit_creation_method     SHELXL-97
_journal_date_recd_electronic     2010-02-19
_journal_date_accepted     2010-02-26
_journal_name_full     'Acta Crystallographica, Section E'
_journal_year     2010
_journal_volume     66
_journal_issue      5
_journal_page_first     e23
_journal_page_last     e23
_journal_paper_category     AD
_journal_coeditor_code     NG9064
_publ_contact_author_name     'Fang, Xiao-Niu'
_publ_contact_author_address
;
College of Chemistry & Chemical Engineering
JingGangShan University
343009 Ji'an, JiangXi
People's Republic of China
;
_publ_contact_author_email     ysui@163.com
_publ_contact_author_fax     '+86-796-8100490'
_publ_contact_author_phone     '+86-796-8108086'
_publ_section_title
;\
(Dimethyl sulfoxide-\k<i>O</i>)[3-hydroxy-2-hydroxymethyl-2-(3-methoxy-2-
oxidobenzylideneamino-\k^2^<i>O</i>^2^,<i>N</i>)propanolato-\k<i>O</i>]\
dioxomolybdenum(VI). Corrigendum
;
loop_
    _publ_author_name
    _publ_author_address
    'Sui, Yan'
;
JiangXi Province Key Laboratory of Coordination Chemistry
College of Chemistry & Chemical Engineering
JingGangShan University
343009 Ji'an, JiangXi
People's Republic of China
;
    'Fang, Xiao-Niu'
;
JiangXi Province Key Laboratory of Coordination Chemistry
College of Chemistry & Chemical Engineering
JingGangShan University
343009 Ji'an, JiangXi
People's Republic of China
;
    'Luo, Qiu-Yan'
;
JiangXi Province Key Laboratory of Coordination Chemistry
College of Chemistry & Chemical Engineering
JingGangShan University
343009 Ji'an, JiangXi
People's Republic of China
;
    'Chen, Hong-Mei'
;
JiangXi Province Key Laboratory of Coordination Chemistry
College of Chemistry & Chemical Engineering
JingGangShan University
343009 Ji'an, JiangXi
People's Republic of China
;
    'Zhou, Meng-Qiang'
;
JiangXi Province Key Laboratory of Coordination Chemistry
College of Chemistry & Chemical Engineering
JingGangShan University
343009 Ji'an, JiangXi
People's Republic of China
;
_publ_section_synopsis
;
Corrigendum to Acta Cryst. (2006), E62, m1994.
;
data_I
_audit_creation_method     SHELXL-97
_chemical_name_systematic
;
(Dimethyl sulfoxide-\kO)[3-hydroxy-2-hydroxymethyl-2-(3-methoxy-2-
oxidobenzylideneamino-\k^2^O^2^,N)propanolato-\kO]dioxomolybdenum(VI)
;
_chemical_name_common     ?
_chemical_formula_moiety     'C14 H21 Mo N O8 S'
_chemical_formula_sum     'C14 H21 Mo N O8 S'
_chemical_formula_iupac     '[Mo (C12 H15 N O5) O2 (C2 H6 O S)]'
_chemical_formula_weight     459.32
_chemical_melting_point     ?
_chemical_melting_point_gt     454
_chemical_melting_point_lt     456
_symmetry_cell_setting     'monoclinic'
_symmetry_space_group_name_H-M     'P 21/n'
_symmetry_space_group_name_Hall     '-P 2yn'
loop_
    _symmetry_equiv_pos_as_xyz
    'x, y, z'
    '-x+1/2, y+1/2, -z+1/2'
    '-x, -y, -z'
    'x-1/2, -y-1/2, z-1/2'
_cell_length_a     14.3130(7)
_cell_length_b     9.2596(5)
_cell_length_c     14.8563(7)
_cell_angle_alpha     90.00
_cell_angle_beta     115.3240(10)
_cell_angle_gamma     90.00
_cell_volume     1779.74(15)
_cell_formula_units_Z     4
_cell_measurement_reflns_used     11097
_cell_measurement_theta_min     2.61
_cell_measurement_theta_max     26.00
_cell_measurement_temperature     295(2)
_exptl_crystal_description     block
_exptl_crystal_colour     yellow
_exptl_crystal_size_max     0.56
_exptl_crystal_size_mid     0.39
_exptl_crystal_size_min     0.35
_exptl_crystal_density_diffrn     1.714
_exptl_crystal_density_meas     ?
_exptl_crystal_density_method     'not measured'
_exptl_crystal_F_000     936
_exptl_absorpt_coefficient_mu     0.896
_exptl_absorpt_correction_type     multi-scan
_exptl_absorpt_process_details     '(SADABS; Bruker, 2004)'
_exptl_absorpt_correction_T_min     0.6315
_exptl_absorpt_correction_T_max     0.7457
_exptl_special_details
;
;
_diffrn_ambient_temperature     295(2)
_diffrn_radiation_type     MoK\a
_diffrn_radiation_wavelength     0.71073
_diffrn_radiation_source     'fine-focus sealed tube'
_diffrn_radiation_monochromator     graphite
_diffrn_measurement_device_type     'Bruker APEXII area-detector'
_diffrn_measurement_method     '\f and \w scan'
_diffrn_detector_area_resol_mean     ?
_diffrn_reflns_number     10668
_diffrn_reflns_av_R_equivalents     0.0241
_diffrn_reflns_av_sigmaI/netI     0.0176
_diffrn_reflns_theta_min     2.61
_diffrn_reflns_theta_max     25.49
_diffrn_reflns_theta_full     25.49
_diffrn_measured_fraction_theta_max     0.989
_diffrn_measured_fraction_theta_full     0.989
_diffrn_reflns_limit_h_min     -17
_diffrn_reflns_limit_h_max     16
_diffrn_reflns_limit_k_min     -11
_diffrn_reflns_limit_k_max     10
_diffrn_reflns_limit_l_min     -17
_diffrn_reflns_limit_l_max     17
_diffrn_standards_number     ?
_diffrn_standards_interval_count     ?
_diffrn_standards_interval_time     ?
_diffrn_standards_decay_%     ?
_refine_special_details
;
 Refinement of F^2^ against ALL reflections.  The weighted R-factor wR and
 goodness of fit S are based on F^2^, conventional R-factors R are based
 on F, with F set to zero for negative F^2^. The threshold expression of
 F^2^ > 2sigma(F^2^) is used only for calculating R-factors(gt) etc. and is
 not relevant to the choice of reflections for refinement.  R-factors based
 on F^2^ are statistically about twice as large as those based on F, and R-
 factors based on ALL data will be even larger.
;
_reflns_number_total     3278
_reflns_number_gt     3056
_reflns_threshold_expression     I>2\s(I)
_refine_ls_structure_factor_coef     Fsqd
_refine_ls_matrix_type     full
_refine_ls_R_factor_all     0.0238
_refine_ls_R_factor_gt     0.0222
_refine_ls_wR_factor_gt     0.0630
_refine_ls_wR_factor_ref     0.0636
_refine_ls_goodness_of_fit_ref     1.069
_refine_ls_restrained_S_all     1.096
_refine_ls_number_reflns     3278
_refine_ls_number_parameters     259
_refine_ls_number_restraints     40
_refine_ls_hydrogen_treatment     constr
_refine_ls_weighting_scheme     calc
_refine_ls_weighting_details
         'calc w=1/[\s^2^(Fo^2^)+(0.0347P)^2^+0.9103P] where P=(Fo^2^+2Fc^2^)/3'
_atom_sites_solution_hydrogens     geom
_atom_sites_solution_primary     direct
_atom_sites_solution_secondary     difmap
_refine_ls_shift/su_max     0.002
_refine_ls_shift/su_mean     0.000
_refine_diff_density_max     0.356
_refine_diff_density_min     -0.442
_refine_ls_extinction_method     none
_refine_ls_extinction_coef     ?
loop_
    _atom_type_symbol
    _atom_type_description
    _atom_type_scat_dispersion_real
    _atom_type_scat_dispersion_imag
    _atom_type_scat_source
    'C' 'C' 0.0033 0.0016
                         'International Tables Vol C Tables 4.2.6.8 and 6.1.1.4'
    'H' 'H' 0.0000 0.0000
                         'International Tables Vol C Tables 4.2.6.8 and 6.1.1.4'
    'N' 'N' 0.0061 0.0033
                         'International Tables Vol C Tables 4.2.6.8 and 6.1.1.4'
    'O' 'O' 0.0106 0.0060
                         'International Tables Vol C Tables 4.2.6.8 and 6.1.1.4'
    'S' 'S' 0.1246 0.1234
                         'International Tables Vol C Tables 4.2.6.8 and 6.1.1.4'
    'Mo' 'Mo' -1.6832 0.6857
                         'International Tables Vol C Tables 4.2.6.8 and 6.1.1.4'
_computing_data_collection     'APEX2 (Bruker, 2004)'
_computing_cell_refinement     'APEX2 (Bruker, 2004)'
_computing_data_reduction     'APEX2 (Bruker, 2004)'
_computing_structure_solution     'SHELXS97 (Sheldrick, 2008)'
_computing_structure_refinement     'SHELXL97 (Sheldrick, 2008)'
_computing_molecular_graphics     'SHELXL97 (Sheldrick, 2008)'
_computing_publication_material     'SHELXL97 (Sheldrick, 2008)'
loop_
    _atom_site_type_symbol
    _atom_site_label
    _atom_site_fract_x
    _atom_site_fract_y
    _atom_site_fract_z
    _atom_site_U_iso_or_equiv
    _atom_site_adp_type
    _atom_site_calc_flag
    _atom_site_refinement_flags
    _atom_site_occupancy
    _atom_site_disorder_assembly
    _atom_site_disorder_group
    C C1 0.61630(15) 0.7171(2) 0.82021(14) 0.0306(4) Uani d . 1 . .
    H H1 0.5551 0.7275 0.7628 0.037 Uiso calc R 1 . .
    C C2 0.67331(15) 0.5841(2) 0.83147(14) 0.0296(4) Uani d . 1 . .
    C C3 0.76286(15) 0.5507(2) 0.91746(14) 0.0290(4) Uani d . 1 . .
    C C4 0.81292(15) 0.4178(2) 0.92185(15) 0.0320(4) Uani d . 1 . .
    C C5 0.77698(17) 0.3257(2) 0.84100(16) 0.0353(5) Uani d . 1 . .
    H H5 0.8110 0.2390 0.8441 0.042 Uiso calc R 1 . .
    C C6 0.69022(17) 0.3620(2) 0.75494(16) 0.0382(5) Uani d . 1 . .
    H H6 0.6675 0.3005 0.7002 0.046 Uiso calc R 1 . .
    C C7 0.63806(16) 0.4877(2) 0.75039(15) 0.0358(5) Uani d . 1 . .
    H H7 0.5788 0.5097 0.6932 0.043 Uiso calc R 1 . .
    C C8 0.9572(2) 0.2667(3) 1.0142(2) 0.0606(8) Uani d . 1 . .
    H H8A 0.9176 0.1814 1.0104 0.091 Uiso calc R 1 . .
    H H8B 1.0184 0.2670 1.0760 0.091 Uiso calc R 1 . .
    H H8C 0.9764 0.2679 0.9597 0.091 Uiso calc R 1 . .
    C C9 0.57775(15) 0.9537(2) 0.85896(14) 0.0315(4) Uani d . 1 . .
    C C10 0.64007(17) 1.0616(2) 0.94075(15) 0.0370(5) Uani d . 1 . .
    H H10A 0.6914 1.1084 0.9242 0.044 Uiso calc R 1 . .
    H H10B 0.5944 1.1355 0.9457 0.044 Uiso calc R 1 . .
    C C11 0.47619(16) 0.9150(2) 0.86463(17) 0.0376(5) Uani d . 1 . .
    H H11A 0.4393 0.8422 0.8152 0.045 Uiso calc R 1 . .
    H H11B 0.4904 0.8766 0.9300 0.045 Uiso calc R 1 . .
    C C12 0.55921(17) 1.0195(2) 0.75826(15) 0.0379(5) Uani d . 1 . .
    H H12A 0.5287 1.1146 0.7523 0.045 Uiso calc R 1 . .
    H H12B 0.6247 1.0302 0.7542 0.045 Uiso calc R 1 . .
    Mo Mo1 0.779330(13) 0.829629(19) 1.036557(12) 0.03081(8) Uani d U 1 A .
    N N1 0.64298(13) 0.82184(17) 0.88262(12) 0.0280(3) Uani d . 1 . .
    O O1 0.89683(12) 0.39109(19) 1.00918(11) 0.0467(4) Uani d . 1 . .
    O O2 0.80380(11) 0.63679(17) 0.99656(10) 0.0384(3) Uani d . 1 . .
    O O3 0.68969(11) 0.98850(16) 1.03313(10) 0.0350(3) Uani d . 1 . .
    O O4 0.41554(14) 1.0420(2) 0.84657(14) 0.0535(4) Uani d . 1 . .
    H H4 0.3791 1.0373 0.8766 0.080 Uiso calc R 1 . .
    O O5 0.49290(16) 0.9313(2) 0.67962(12) 0.0589(5) Uani d . 1 . .
    H H5A 0.4619 0.9810 0.6300 0.088 Uiso calc R 1 . .
    O O6 0.85527(13) 0.92141(19) 0.99470(13) 0.0498(4) Uani d . 1 . .
    O O7 0.84674(14) 0.82180(19) 1.16266(12) 0.0506(4) Uani d . 1 . .
    O O8 0.65402(13) 0.69377(18) 1.06088(12) 0.0463(4) Uani d U 1 . .
    C C13 0.7091(3) 0.4309(4) 1.1317(3) 0.0645(9) Uani d PU 0.9402(18) A 1
    H H13D 0.6536 0.3982 1.0710 0.077 Uiso calc PR 0.9402(18) A 1
    H H13E 0.7147 0.3685 1.1854 0.077 Uiso calc PR 0.9402(18) A 1
    H H13F 0.7727 0.4291 1.1247 0.077 Uiso calc PR 0.9402(18) A 1
    C C14 0.5638(3) 0.5787(5) 1.1629(3) 0.0811(10) Uani d PU 0.9402(18) A 1
    H H14D 0.5338 0.6697 1.1671 0.097 Uiso calc PR 0.9402(18) A 1
    H H14E 0.5749 0.5216 1.2205 0.097 Uiso calc PR 0.9402(18) A 1
    H H14F 0.5179 0.5285 1.1040 0.097 Uiso calc PR 0.9402(18) A 1
    C C13A 0.662(5) 0.419(7) 1.110(4) 0.056(6) Uani d PU 0.0598(18) A 2
    H H13A 0.6969 0.4216 1.0676 0.068 Uiso calc PR 0.0598(18) A 2
    H H13B 0.6114 0.3433 1.0892 0.068 Uiso calc PR 0.0598(18) A 2
    H H13C 0.7112 0.4022 1.1776 0.068 Uiso calc PR 0.0598(18) A 2
    C C14A 0.630(4) 0.631(6) 1.219(4) 0.059(4) Uani d PU 0.0598(18) A 2
    H H14A 0.6970 0.5990 1.2657 0.071 Uiso calc PR 0.0598(18) A 2
    H H14B 0.5784 0.5938 1.2383 0.071 Uiso calc PR 0.0598(18) A 2
    H H14C 0.6276 0.7345 1.2184 0.071 Uiso calc PR 0.0598(18) A 2
    S S1 0.68357(6) 0.60903(8) 1.15748(5) 0.0488(2) Uani d PU 0.9402(18) A 1
    S S1A 0.6059(10) 0.5697(14) 1.1039(9) 0.060(2) Uani d PU 0.0598(18) A 2
loop_
    _atom_site_aniso_label
    _atom_site_aniso_U_11
    _atom_site_aniso_U_22
    _atom_site_aniso_U_33
    _atom_site_aniso_U_12
    _atom_site_aniso_U_13
    _atom_site_aniso_U_23
    C1 0.0303(10) 0.0313(11) 0.0266(9) -0.0003(8) 0.0087(8) 0.0030(8)
    C2 0.0318(10) 0.0281(10) 0.0271(9) -0.0020(8) 0.0109(8) -0.0002(8)
    C3 0.0321(9) 0.0269(10) 0.0269(9) -0.0024(8) 0.0117(8) -0.0043(8)
    C4 0.0308(10) 0.0318(11) 0.0305(10) 0.0006(8) 0.0103(8) -0.0035(8)
    C5 0.0393(11) 0.0292(12) 0.0380(11) 0.0002(8) 0.0172(9) -0.0064(8)
    C6 0.0452(12) 0.0334(12) 0.0323(11) -0.0064(9) 0.0132(9) -0.0115(9)
    C7 0.0364(11) 0.0349(12) 0.0287(10) -0.0050(9) 0.0069(8) -0.0028(9)
    C8 0.0528(15) 0.0461(16) 0.0591(16) 0.0222(12) 0.0011(12) -0.0087(13)
    C9 0.0351(10) 0.0262(10) 0.0321(10) 0.0046(8) 0.0133(8) 0.0039(8)
    C10 0.0439(12) 0.0265(11) 0.0379(11) 0.0037(9) 0.0150(9) 0.0025(9)
    C11 0.0373(11) 0.0373(12) 0.0394(11) 0.0064(9) 0.0176(9) 0.0053(9)
    C12 0.0444(12) 0.0319(12) 0.0356(11) 0.0045(9) 0.0154(9) 0.0078(9)
    Mo1 0.03081(12) 0.02818(12) 0.02761(12) 0.00253(6) 0.00691(8) -0.00596(6)
    N1 0.0285(8) 0.0256(9) 0.0286(8) 0.0023(6) 0.0110(7) 0.0026(6)
    O1 0.0446(9) 0.0392(9) 0.0382(8) 0.0160(7) 0.0006(7) -0.0099(7)
    O2 0.0379(8) 0.0342(8) 0.0292(7) 0.0085(6) 0.0012(6) -0.0102(6)
    O3 0.0410(8) 0.0293(8) 0.0324(7) 0.0061(6) 0.0135(6) -0.0027(6)
    O4 0.0528(10) 0.0543(11) 0.0618(11) 0.0231(8) 0.0326(9) 0.0136(9)
    O5 0.0757(12) 0.0455(11) 0.0326(8) -0.0047(9) 0.0014(8) 0.0095(7)
    O6 0.0439(9) 0.0449(10) 0.0640(11) -0.0054(7) 0.0264(8) -0.0097(8)
    O7 0.0563(10) 0.0460(11) 0.0318(8) 0.0119(7) 0.0021(7) -0.0098(7)
    O8 0.0544(9) 0.0405(9) 0.0445(9) 0.0027(7) 0.0215(8) 0.0132(7)
    C13 0.077(2) 0.0439(13) 0.071(2) 0.0125(18) 0.0298(19) 0.0151(15)
    C14 0.0865(18) 0.083(2) 0.095(2) 0.0244(18) 0.059(2) 0.043(2)
    C13A 0.069(9) 0.049(9) 0.050(9) 0.002(9) 0.025(8) 0.014(8)
    C14A 0.071(5) 0.057(5) 0.058(5) 0.007(5) 0.036(5) 0.024(5)
    S1 0.0633(4) 0.0416(4) 0.0375(3) -0.0005(3) 0.0177(3) 0.0088(3)
    S1A 0.068(3) 0.053(3) 0.054(3) 0.003(3) 0.022(3) 0.015(3)
_geom_special_details
;
 All esds (except the esd in the dihedral angle between two l.s. planes)
 are estimated using the full covariance matrix.  The cell esds are taken
 into account individually in the estimation of esds in distances, angles
 and torsion angles; correlations between esds in cell parameters are only
 used when they are defined by crystal symmetry.  An approximate (isotropic)
 treatment of cell esds is used for estimating esds involving l.s. planes.
;
loop_
    _geom_bond_atom_site_label_1
    _geom_bond_atom_site_label_2
    _geom_bond_site_symmetry_2
    _geom_bond_distance
    _geom_bond_publ_flag
    C1 N1 . 1.282(3) ?
    C1 C2 . 1.448(3) ?
    C1 H1 . 0.9300 ?
    C2 C3 . 1.403(3) ?
    C2 C7 . 1.407(3) ?
    C3 O2 . 1.331(2) ?
    C3 C4 . 1.411(3) ?
    C4 O1 . 1.362(2) ?
    C4 C5 . 1.381(3) ?
    C5 C6 . 1.390(3) ?
    C5 H5 . 0.9300 ?
    C6 C7 . 1.369(3) ?
    C6 H6 . 0.9300 ?
    C7 H7 . 0.9300 ?
    C8 O1 . 1.422(3) ?
    C8 H8A . 0.9600 ?
    C8 H8B . 0.9600 ?
    C8 H8C . 0.9600 ?
    C9 N1 . 1.485(2) ?
    C9 C12 . 1.530(3) ?
    C9 C10 . 1.531(3) ?
    C9 C11 . 1.534(3) ?
    C10 O3 . 1.419(2) ?
    C10 H10A . 0.9700 ?
    C10 H10B . 0.9700 ?
    C11 O4 . 1.417(3) ?
    C11 H11A . 0.9700 ?
    C11 H11B . 0.9700 ?
    C12 O5 . 1.409(3) ?
    C12 H12A . 0.9700 ?
    C12 H12B . 0.9700 ?
    Mo1 O6 . 1.6937(17) ?
    Mo1 O7 . 1.7028(16) ?
    Mo1 O3 . 1.9383(14) ?
    Mo1 O2 . 1.9602(15) ?
    Mo1 N1 . 2.2861(17) ?
    Mo1 O8 . 2.3419(17) ?
    O4 H4 . 0.8200 ?
    O5 H5A . 0.8200 ?
    O8 S1 . 1.5280(17) ?
    O8 S1A . 1.606(12) ?
    C13 S1 . 1.767(4) ?
    C13 H13D . 0.9600 ?
    C13 H13E . 0.9600 ?
    C13 H13F . 0.9600 ?
    C14 S1 . 1.772(4) ?
    C14 H14D . 0.9600 ?
    C14 H14E . 0.9600 ?
    C14 H14F . 0.9600 ?
    C13A S1A . 1.59(6) ?
    C13A H13A . 0.9600 ?
    C13A H13B . 0.9600 ?
    C13A H13C . 0.9600 ?
    C14A S1A . 1.69(5) ?
    C14A H14A . 0.9600 ?
    C14A H14B . 0.9600 ?
    C14A H14C . 0.9600 ?
loop_
    _geom_angle_atom_site_label_1
    _geom_angle_atom_site_label_2
    _geom_angle_atom_site_label_3
    _geom_angle_site_symmetry_1
    _geom_angle_site_symmetry_3
    _geom_angle
    _geom_angle_publ_flag
    N1 C1 C2 . . 125.56(18) ?
    N1 C1 H1 . . 117.2 ?
    C2 C1 H1 . . 117.2 ?
    C3 C2 C7 . . 119.53(19) ?
    C3 C2 C1 . . 122.88(18) ?
    C7 C2 C1 . . 117.55(18) ?
    O2 C3 C2 . . 123.88(18) ?
    O2 C3 C4 . . 117.29(17) ?
    C2 C3 C4 . . 118.83(18) ?
    O1 C4 C5 . . 124.42(19) ?
    O1 C4 C3 . . 115.21(17) ?
    C5 C4 C3 . . 120.36(19) ?
    C4 C5 C6 . . 120.3(2) ?
    C4 C5 H5 . . 119.8 ?
    C6 C5 H5 . . 119.8 ?
    C7 C6 C5 . . 120.31(19) ?
    C7 C6 H6 . . 119.8 ?
    C5 C6 H6 . . 119.8 ?
    C6 C7 C2 . . 120.55(19) ?
    C6 C7 H7 . . 119.7 ?
    C2 C7 H7 . . 119.7 ?
    O1 C8 H8A . . 109.5 ?
    O1 C8 H8B . . 109.5 ?
    H8A C8 H8B . . 109.5 ?
    O1 C8 H8C . . 109.5 ?
    H8A C8 H8C . . 109.5 ?
    H8B C8 H8C . . 109.5 ?
    N1 C9 C12 . . 112.79(16) ?
    N1 C9 C10 . . 104.78(15) ?
    C12 C9 C10 . . 108.35(17) ?
    N1 C9 C11 . . 108.02(16) ?
    C12 C9 C11 . . 112.00(17) ?
    C10 C9 C11 . . 110.68(17) ?
    O3 C10 C9 . . 109.68(17) ?
    O3 C10 H10A . . 109.7 ?
    C9 C10 H10A . . 109.7 ?
    O3 C10 H10B . . 109.7 ?
    C9 C10 H10B . . 109.7 ?
    H10A C10 H10B . . 108.2 ?
    O4 C11 C9 . . 108.29(18) ?
    O4 C11 H11A . . 110.0 ?
    C9 C11 H11A . . 110.0 ?
    O4 C11 H11B . . 110.0 ?
    C9 C11 H11B . . 110.0 ?
    H11A C11 H11B . . 108.4 ?
    O5 C12 C9 . . 110.72(18) ?
    O5 C12 H12A . . 109.5 ?
    C9 C12 H12A . . 109.5 ?
    O5 C12 H12B . . 109.5 ?
    C9 C12 H12B . . 109.5 ?
    H12A C12 H12B . . 108.1 ?
    O6 Mo1 O7 . . 105.95(9) ?
    O6 Mo1 O3 . . 97.53(7) ?
    O7 Mo1 O3 . . 96.80(7) ?
    O6 Mo1 O2 . . 96.88(8) ?
    O7 Mo1 O2 . . 101.78(7) ?
    O3 Mo1 O2 . . 152.32(6) ?
    O6 Mo1 N1 . . 93.20(7) ?
    O7 Mo1 N1 . . 159.85(8) ?
    O3 Mo1 N1 . . 74.06(6) ?
    O2 Mo1 N1 . . 81.65(6) ?
    O6 Mo1 O8 . . 168.61(7) ?
    O7 Mo1 O8 . . 85.31(8) ?
    O3 Mo1 O8 . . 82.51(6) ?
    O2 Mo1 O8 . . 78.78(7) ?
    N1 Mo1 O8 . . 75.82(6) ?
    C1 N1 C9 . . 119.23(17) ?
    C1 N1 Mo1 . . 127.61(14) ?
    C9 N1 Mo1 . . 113.08(12) ?
    C4 O1 C8 . . 117.75(18) ?
    C3 O2 Mo1 . . 138.18(13) ?
    C10 O3 Mo1 . . 116.08(12) ?
    C11 O4 H4 . . 109.5 ?
    C12 O5 H5A . . 109.5 ?
    S1 O8 S1A . . 41.6(5) ?
    S1 O8 Mo1 . . 119.88(10) ?
    S1A O8 Mo1 . . 158.9(5) ?
    S1A C13A H13A . . 109.5 ?
    S1A C13A H13B . . 109.5 ?
    H13A C13A H13B . . 109.5 ?
    S1A C13A H13C . . 109.5 ?
    H13A C13A H13C . . 109.5 ?
    H13B C13A H13C . . 109.5 ?
    S1A C14A H14A . . 109.5 ?
    S1A C14A H14B . . 109.5 ?
    H14A C14A H14B . . 109.5 ?
    S1A C14A H14C . . 109.5 ?
    H14A C14A H14C . . 109.5 ?
    H14B C14A H14C . . 109.5 ?
    O8 S1 C13 . . 106.01(15) ?
    O8 S1 C14 . . 103.85(14) ?
    C13 S1 C14 . . 98.9(2) ?
    C13A S1A O8 . . 111(2) ?
    C13A S1A C14A . . 111(3) ?
    O8 S1A C14A . . 103(2) ?
loop_
    _geom_hbond_atom_site_label_D
    _geom_hbond_atom_site_label_H
    _geom_hbond_atom_site_label_A
    _geom_hbond_site_symmetry_A
    _geom_hbond_distance_DH
    _geom_hbond_distance_HA
    _geom_hbond_distance_DA
    _geom_hbond_angle_DHA
    C10 H10B O4 . 0.97 2.50 2.911(3) 105.3
    C1 H1 O5 . 0.93 2.22 2.874(3) 126.5
    C14 H14E O7 2_647 0.96 2.45 3.343(4) 153.8
    C8 H8A O6 1_545 0.96 2.54 3.475(4) 163.7
    C11 H11A O7 4_575 0.97 2.57 3.534(3) 170.0
    O5 H5A O1 4_575 0.82 2.02 2.834(2) 175.4
    O5 H5A O2 4_575 0.82 2.53 2.970(2) 114.9
    O4 H4 O3 3_677 0.82 1.99 2.801(2) 170.9
