# Supplementary material for: (Dimethyl sulfoxide-κO)[3-hydr­oxy-2-hydroxy­methyl-2-(3-meth­oxy-2-oxido­benzyl­ideneamino-κ2 O 2,N)propanolato-κO]dioxomolybdenum(VI). Corrigendum
Source: Acta Crystallogr Sect E Struct Rep Online. 2010 Apr 14;66(Pt 5):e23. doi: 10.1107/S1600536810007476 (PMC2979267; doi:10.1107/S1600536810007476)
Supplement: Supplementary file 2 [file e-66-00e23-Isup2.hkl]

# 
# h,k,l, Fc-squared, Fo-squared, sigma(Fo-squared) and status flag 
# 
data_I

_shelx_title ' SY425C in P2(1)/n' 
_shelx_refln_list_code          4 
_shelx_F_calc_maximum      263.49 
_exptl_crystal_F_000       936.00 
_reflns_d_resolution_high  0.8257 
 
loop_ 
 _symmetry_equiv_pos_as_xyz 
 'x, y, z' 
 '-x+1/2, y+1/2, -z+1/2' 
 '-x, -y, -z' 
 'x-1/2, -y-1/2, z-1/2' 
 
_cell_length_a    14.3130 
_cell_length_b     9.2596 
_cell_length_c    14.8563 
_cell_angle_alpha  90.000 
_cell_angle_beta  115.324 
_cell_angle_gamma  90.000 
 
_shelx_F_squared_multiplier     1.000 
 
loop_ 
 _refln_index_h 
 _refln_index_k 
 _refln_index_l 
 _refln_F_squared_calc 
 _refln_F_squared_meas 
 _refln_F_squared_sigma 
 _refln_observed_status 
   2   0   0    43998.87    41203.16   1462.95 o 
   4   0   0      203.81      118.80      4.44 o 
   6   0   0      983.39     1101.86     15.10 o 
   8   0   0      739.02      755.77     12.02 o 
  10   0   0      524.28      546.10     10.47 o 
  12   0   0      731.40      730.83     13.66 o 
  14   0   0     1039.69     1010.09     17.99 o 
   1   1   0     4333.07     4628.21     39.09 o 
   2   1   0      952.92     1089.80     26.39 o 
   3   1   0    13482.77    13728.94    113.67 o 
   4   1   0     8702.74     8636.03     70.46 o 
   5   1   0     2502.15     2437.55     21.13 o 
   6   1   0     8017.92     7926.40     65.32 o 
   7   1   0       20.86       32.94     17.03 o 
   8   1   0     4313.83     4082.84     35.31 o 
   9   1   0       45.81       37.63      2.22 o 
  10   1   0     3676.98     3600.31     32.17 o 
  11   1   0      988.51      971.33     11.34 o 
  12   1   0     1388.81     1406.76     15.27 o 
  13   1   0      129.56      130.30      5.24 o 
  14   1   0      325.35      312.19      6.82 o 
  15   1   0       39.78       34.39      3.92 o 
   1   2   0    14823.97    15037.67    175.54 o 
   2   2   0     5882.04     5922.94     61.21 o 
   3   2   0     5408.94     5102.01     42.11 o 
   4   2   0     1577.79     1486.55     13.35 o 
   5   2   0     1357.48     1239.12     11.64 o 
   6   2   0      123.97      117.36      2.76 o 
   7   2   0     3728.05     3640.58     40.92 o 
   8   2   0      530.79      535.21      6.77 o 
   9   2   0        0.52        5.08      1.67 o 
  10   2   0       24.49       22.37      2.28 o 
  11   2   0      250.82      259.54      5.28 o 
  12   2   0      640.30      620.77      8.79 o 
  13   2   0     1291.92     1320.10     27.31 o 
  14   2   0      192.44      224.13      5.95 o 
  15   2   0     1139.44     1180.09     17.36 o 
   1   3   0     5047.62     5332.42    122.37 o 
   2   3   0        7.83       18.76      9.67 o 
   3   3   0     9666.59    10359.34    101.83 o 
   4   3   0        2.03        8.62      1.08 o 
   5   3   0     7704.52     7135.38     59.05 o 
   6   3   0      136.68      139.47      2.93 o 
   7   3   0     7209.99     7105.44     61.32 o 
   8   3   0      969.11      955.77     13.20 o 
   9   3   0     1996.23     1933.60     20.33 o 
  10   3   0     1722.94     1656.97     19.19 o 
  11   3   0      796.09      791.30     10.19 o 
  12   3   0      238.09      251.93      5.61 o 
  13   3   0      752.27      741.28     19.15 o 
  14   3   0       11.37        9.93      3.65 o 
  15   3   0      136.91      139.71      8.17 o 
   2   4   0     8107.48     8705.77     87.71 o 
   3   4   0    10669.07    11657.68     95.11 o 
   4   4   0      848.99      903.18      7.96 o 
   5   4   0     3529.11     3287.41     28.56 o 
   6   4   0      471.76      523.97     10.08 o 
   7   4   0        4.22        6.41      1.54 o 
   8   4   0      197.10      177.61      5.54 o 
   9   4   0      502.88      498.75      7.08 o 
  10   4   0      677.58      672.94     13.61 o 
  11   4   0      295.75      289.90      9.66 o 
  12   4   0       72.83       63.94      4.37 o 
  13   4   0      567.09      565.25     14.19 o 
  14   4   0       35.87       40.24      5.50 o 
   2   5   0     1749.25     1863.52     19.74 o 
   3   5   0        0.59        3.00      1.60 o 
   4   5   0     1085.11     1021.00      9.13 o 
   5   5   0       94.10       88.20      4.73 o 
   6   5   0     5200.72     5373.98     56.29 o 
   7   5   0      172.00      180.28      4.40 o 
   8   5   0     3743.81     3553.40     36.67 o 
   9   5   0     2515.40     2474.77     37.15 o 
  10   5   0      146.32      151.03      5.34 o 
  11   5   0      871.69      843.09     16.06 o 
  12   5   0       75.08       69.12      6.32 o 
  13   5   0      278.44      273.31      9.81 o 
  14   5   0       24.64       15.93      5.49 o 
   2   6   0     8587.73     9034.06    151.36 o 
   3   6   0      333.22      357.71      5.29 o 
   4   6   0     1681.45     1663.45     16.11 o 
   5   6   0       21.52       28.48      2.16 o 
   6   6   0     1118.41     1147.34     29.18 o 
   7   6   0      407.62      405.25     13.48 o 
   8   6   0       96.00       89.04      4.31 o 
   9   6   0      355.18      340.69     11.18 o 
  10   6   0       24.97       24.21      4.57 o 
  11   6   0        1.43        0.54      4.21 o 
  12   6   0      731.35      705.39     15.34 o 
  13   6   0        0.23        0.51      4.96 o 
   2   7   0     1130.41     1245.74     45.99 o 
   3   7   0      260.37      250.00      6.64 o 
   4   7   0     2478.72     2557.34     23.75 o 
   5   7   0      344.86      372.69      7.23 o 
   6   7   0     2568.88     2516.92     41.79 o 
   7   7   0      123.36      113.20      6.32 o 
   8   7   0     1518.61     1452.11     23.08 o 
   9   7   0      333.09      317.16      9.60 o 
  10   7   0      853.36      767.23     21.61 o 
  11   7   0      133.16      142.80      7.87 o 
  12   7   0      332.30      279.40     10.29 o 
   2   8   0      901.41      923.17     63.95 o 
   3   8   0     1004.04     1076.07     31.25 o 
   4   8   0      543.63      560.45     11.18 o 
   5   8   0       85.02      111.51      7.51 o 
   6   8   0      198.71      180.26      7.42 o 
   7   8   0        2.87        2.35      4.22 o 
   8   8   0      500.55      472.73     12.19 o 
   9   8   0       54.17       66.09      5.94 o 
  10   8   0      116.73       98.07      6.98 o 
   2   9   0       54.27       50.57      4.71 o 
   3   9   0       96.14      113.49      9.12 o 
   4   9   0       81.33       93.55      7.78 o 
   5   9   0      932.91     1000.02     25.23 o 
   6   9   0        1.53        5.47      6.32 o 
   7   9   0     1425.98     1383.02     23.57 o 
   8   9   0       32.02       32.88      6.35 o 
   9   9   0      897.26      858.78     18.15 o 
   1  10   0     2366.45     2139.25     41.76 o 
   2  10   0       26.34       26.14      6.50 o 
   3  10   0     1437.20     1340.62     30.76 o 
   4  10   0      278.54      277.56     13.49 o 
   5  10   0      314.56      275.98     14.10 o 
   6  10   0      304.37      300.54     14.77 o 
   7  10   0       68.90       68.87      9.79 o 
   3  11   0      242.83      209.96     12.04 o 
 -15   0   1      757.81      721.74     17.35 o 
 -13   0   1      465.59      488.19     13.16 o 
 -11   0   1     5234.79     5231.19     64.22 o 
  -9   0   1    12259.16    12174.38    115.19 o 
  -7   0   1    14659.08    14058.75    162.89 o 
  -5   0   1     4939.51     4693.18     55.17 o 
  -3   0   1        0.82        7.81      0.62 o 
   1   0   1       40.47       48.63     10.46 o 
   3   0   1     2507.38     2354.70     23.00 o 
   5   0   1    13206.71    12692.60    119.49 o 
   7   0   1     5002.22     5089.02    111.03 o 
   9   0   1     5854.23     5880.10     70.97 o 
  11   0   1     2248.41     2244.78     30.96 o 
  13   0   1      915.38      966.67     17.36 o 
  15   0   1       28.46       26.08      5.50 o 
 -15   1   1      596.94      609.28      9.69 o 
 -14   1   1      922.63      954.67     18.50 o 
 -13   1   1      334.00      333.18      7.20 o 
 -12   1   1        0.20        1.19      2.14 o 
 -11   1   1      205.39      191.42      4.43 o 
 -10   1   1       55.73       66.88      2.78 o 
  -9   1   1      728.92      702.83      8.26 o 
  -8   1   1      777.44      804.94      7.63 o 
  -7   1   1        9.36       14.58      3.00 o 
  -6   1   1     2630.18     2559.04     22.30 o 
  -5   1   1       89.80       63.26      1.71 o 
  -4   1   1      384.86      352.77      3.40 o 
  -3   1   1    14452.71    14313.99    118.34 o 
  -2   1   1     2968.41     2954.08     47.80 o 
  -1   1   1    48812.39    46962.33   1173.41 o 
   0   1   1     1402.67     1775.37     29.91 o 
   1   1   1    25078.60    24879.50    238.39 o 
   2   1   1      376.78      414.39      3.73 o 
   3   1   1     7634.96     7516.88     50.15 o 
   4   1   1      944.72     1030.29      7.77 o 
   5   1   1      162.97      234.76      2.96 o 
   6   1   1      198.48      216.93      3.55 o 
   7   1   1       38.58       46.44      2.01 o 
   8   1   1        1.41        8.92      2.50 o 
   9   1   1      843.06      822.56      9.58 o 
  10   1   1      110.69      110.60      6.99 o 
  11   1   1      858.97      869.46     10.62 o 
  12   1   1      760.91      784.04     10.32 o 
  13   1   1     1438.19     1459.65     17.31 o 
  14   1   1      635.66      669.58     10.17 o 
  15   1   1      909.29      913.91     14.78 o 
 -15   2   1       78.23       74.38      5.09 o 
 -14   2   1      681.46      702.80     10.27 o 
 -13   2   1      287.47      295.43      6.20 o 
 -12   2   1     1019.17     1029.42     12.11 o 
 -11   2   1        3.36        4.08      2.03 o 
 -10   2   1     1771.58     1687.34     16.73 o 
  -9   2   1      387.68      390.53      6.11 o 
  -8   2   1      620.54      600.32      7.18 o 
  -7   2   1     6527.29     6537.33     48.59 o 
  -6   2   1       89.16       55.46      1.97 o 
  -5   2   1     5778.51     5755.56     47.70 o 
  -4   2   1     8617.32     8945.44     73.23 o 
  -3   2   1      491.89      534.88      5.38 o 
  -2   2   1     9031.40     9860.97    348.91 o 
  -1   2   1     1682.79     1707.77     29.67 o 
   1   2   1     4399.32     4851.26    100.57 o 
   2   2   1    21074.28    20688.03    251.97 o 
   3   2   1     1330.58     1169.00     15.25 o 
   4   2   1     4597.73     4498.01     33.64 o 
   5   2   1     2803.16     2820.71     24.44 o 
   6   2   1     7100.93     6685.72     55.69 o 
   7   2   1     4697.12     4576.58     39.13 o 
   8   2   1     3193.55     3116.40     27.80 o 
   9   2   1     1276.14     1247.63     13.10 o 
  10   2   1     2948.31     2960.14     30.72 o 
  11   2   1      974.47      977.54     11.61 o 
  12   2   1      370.90      385.88      6.93 o 
  13   2   1        0.77        1.99      3.34 o 
  14   2   1      143.73      124.09     11.03 o 
 -15   3   1       27.02       23.60      5.16 o 
 -14   3   1      547.69      571.99     10.59 o 
 -13   3   1       11.58       12.56      2.85 o 
 -12   3   1      129.93      138.16      4.41 o 
 -11   3   1       67.29       62.82      3.13 o 
 -10   3   1      384.34      391.86      7.91 o 
  -9   3   1       18.82       18.20      1.99 o 
  -8   3   1     1216.66     1199.09     12.24 o 
  -7   3   1     1583.42     1565.92     14.91 o 
  -6   3   1     2790.83     2564.07     22.64 o 
  -5   3   1     1368.91     1514.92     13.98 o 
  -4   3   1    22855.82    22899.82    255.26 o 
  -3   3   1     2547.21     2606.92     57.77 o 
  -2   3   1    18223.31    18640.15    212.57 o 
  -1   3   1        3.31        1.58      4.19 o 
   0   3   1     2125.13     1985.75     40.48 o 
   1   3   1      692.50      697.06      8.60 o 
   2   3   1      848.64      692.86     16.38 o 
   3   3   1     2344.86     2430.91     35.79 o 
   4   3   1     1224.48     1078.84     10.41 o 
   5   3   1       65.51       73.52      2.97 o 
   6   3   1     1888.62     1841.92     18.55 o 
   7   3   1       24.13       42.55      4.28 o 
   8   3   1      660.23      595.37      7.49 o 
   9   3   1      134.21      117.35      4.85 o 
  10   3   1      148.61      149.71      4.11 o 
  11   3   1      177.07      175.92      5.72 o 
  12   3   1     1281.84     1320.06     23.64 o 
  13   3   1        8.82       12.72      3.71 o 
  14   3   1     1660.76     1688.44     22.16 o 
 -15   4   1        0.74        5.99      4.98 o 
 -14   4   1      605.26      585.58     13.89 o 
 -13   4   1      138.56      130.39      7.10 o 
 -12   4   1     1806.99     1830.49     29.19 o 
 -11   4   1      118.74      135.18      4.29 o 
 -10   4   1     3709.06     3586.54     45.44 o 
  -9   4   1     1251.48     1188.04     12.63 o 
  -8   4   1     5073.35     4979.83     42.80 o 
  -7   4   1     1684.05     1618.33     18.51 o 
  -6   4   1     8098.24     8108.86     67.29 o 
  -5   4   1      352.61      348.99      7.14 o 
  -4   4   1      601.31      546.73     14.23 o 
  -3   4   1     5605.94     6404.37    133.23 o 
  -2   4   1     1504.42     1651.93     20.85 o 
  -1   4   1      166.51      163.76      5.29 o 
   0   4   1      654.51      563.02     12.28 o 
   1   4   1     2947.41     3273.37     56.90 o 
   2   4   1        1.54       18.67      1.31 o 
   3   4   1     1929.96     1961.30     23.81 o 
   4   4   1     3817.86     3737.85     33.70 o 
   5   4   1      488.51      427.85      6.73 o 
   6   4   1     4226.63     3966.30     46.98 o 
   7   4   1     1057.48     1051.35     12.01 o 
   8   4   1     5569.85     5427.09     71.57 o 
   9   4   1     1620.80     1593.56     19.13 o 
  10   4   1     1356.79     1330.15     29.11 o 
  11   4   1       59.04       58.62      3.99 o 
  12   4   1      957.66      952.34     14.28 o 
  13   4   1        1.72        2.32      3.71 o 
  14   4   1      357.93      366.75     11.51 o 
 -14   5   1       11.00        5.86      4.62 o 
 -13   5   1      172.88      175.15      8.11 o 
 -12   5   1       50.29       56.96      5.34 o 
 -11   5   1        1.95        3.11      3.29 o 
 -10   5   1      316.30      304.31      6.66 o 
  -9   5   1       23.65       21.68      2.46 o 
  -8   5   1      582.44      576.22      9.84 o 
  -7   5   1        5.38        3.54      1.76 o 
  -6   5   1      721.18      739.32     26.20 o 
  -5   5   1       40.60       35.77      1.98 o 
  -4   5   1      700.09      637.46      7.35 o 
  -3   5   1     7050.45     7256.51     70.30 o 
  -2   5   1     5242.40     5581.76    131.06 o 
   1   5   1     5738.31     6196.12    105.22 o 
   2   5   1     6874.89     7450.89     85.10 o 
   3   5   1     2949.73     2875.89     25.82 o 
   4   5   1     1132.98     1112.09     10.57 o 
   5   5   1     1076.54     1061.75     15.31 o 
   6   5   1       25.04       22.82      2.95 o 
   7   5   1      367.93      363.18     13.35 o 
   8   5   1      229.81      232.99      5.97 o 
   9   5   1      106.08      113.07      4.93 o 
  10   5   1     1308.76     1255.90     38.85 o 
  11   5   1     1848.05     1804.90     39.87 o 
  12   5   1      475.54      452.67     11.80 o 
  13   5   1     1414.92     1296.82     29.85 o 
 -13   6   1      391.68      350.11     10.87 o 
 -12   6   1       98.71       77.22      8.81 o 
 -11   6   1     1120.55     1011.69     18.29 o 
 -10   6   1      379.96      373.93      9.91 o 
  -9   6   1     2633.27     2533.60     71.03 o 
  -8   6   1       25.51       27.03      4.41 o 
  -7   6   1     2912.22     3014.71     63.01 o 
  -6   6   1       10.82        9.71      2.04 o 
  -5   6   1     4041.64     4239.19     63.08 o 
  -4   6   1      338.74      370.01      5.46 o 
  -3   6   1      288.16      270.57      5.43 o 
  -2   6   1      613.55      737.18     16.66 o 
   2   6   1      336.00      355.85      7.65 o 
   3   6   1     2455.60     2530.62     36.05 o 
   4   6   1      124.67      144.88      3.53 o 
   5   6   1     2827.55     2960.72     31.46 o 
   6   6   1       23.57       34.51      6.03 o 
   7   6   1     4592.94     4610.18    151.34 o 
   8   6   1      358.92      327.50     11.99 o 
   9   6   1     1920.79     1802.76     51.64 o 
  10   6   1       33.90       25.30      4.48 o 
  11   6   1     1056.55     1021.98     18.98 o 
  12   6   1       43.40       39.88      5.48 o 
 -12   7   1       51.70       50.03      7.87 o 
 -11   7   1       23.45       12.67      4.66 o 
 -10   7   1       25.58       30.00      4.88 o 
  -9   7   1       83.31       79.66      5.65 o 
  -8   7   1       38.52       28.38      4.30 o 
  -7   7   1      929.17      886.07     21.21 o 
  -6   7   1      104.45      111.05      4.64 o 
  -5   7   1     3321.40     3415.76     50.70 o 
  -4   7   1      240.00      243.16      5.34 o 
  -3   7   1     3114.47     3180.31     54.31 o 
  -2   7   1      490.97      543.75     14.35 o 
   2   7   1      725.88      731.64     12.05 o 
   3   7   1       28.90       38.68      3.04 o 
   4   7   1     1085.85     1094.51     14.27 o 
   5   7   1      141.10      142.13      4.92 o 
   6   7   1        8.27        8.88      3.08 o 
   7   7   1       49.92       42.59      3.75 o 
   8   7   1       18.47       29.38      4.75 o 
   9   7   1       35.23       28.17      5.07 o 
  10   7   1      180.17      181.18      8.45 o 
  11   7   1      177.10      180.70      8.85 o 
 -11   8   1      243.04      245.88      9.90 o 
 -10   8   1     1046.81     1023.29     19.53 o 
  -9   8   1      432.70      428.26     11.79 o 
  -8   8   1     1545.72     1456.39     23.87 o 
  -7   8   1      816.66      753.24     14.98 o 
  -6   8   1      627.85      685.41     19.09 o 
  -5   8   1      952.85      933.16     22.49 o 
  -4   8   1       32.99       51.18      6.14 o 
  -3   8   1      378.52      421.71     15.47 o 
  -2   8   1      409.39      397.52     12.28 o 
   1   8   1        4.15        4.68      4.50 o 
   2   8   1      123.40      106.93      7.90 o 
   3   8   1      243.09      238.35     12.98 o 
   4   8   1      865.81      882.09     29.22 o 
   5   8   1     2146.96     2101.29     33.98 o 
   6   8   1      673.95      679.02     14.24 o 
   7   8   1      853.12      881.63     19.76 o 
   8   8   1      623.73      605.17     13.70 o 
   9   8   1      737.42      781.03     16.64 o 
  10   8   1      659.92      649.63     16.05 o 
  -9   9   1      207.96      213.30      9.73 o 
  -8   9   1      158.07      131.23      7.82 o 
  -7   9   1       42.36       43.10      7.05 o 
  -6   9   1      125.22      102.43      8.94 o 
  -5   9   1       69.95       84.56      7.66 o 
  -4   9   1      325.89      307.16     12.58 o 
  -3   9   1       98.45      113.31      8.75 o 
  -2   9   1     2227.25     2241.13     43.22 o 
  -1   9   1      457.99      482.35     14.77 o 
   1   9   1       86.83       84.43      7.54 o 
   2   9   1      561.07      607.11     12.46 o 
   3   9   1      104.13      113.81      6.45 o 
   4   9   1       49.61       56.65      7.96 o 
   5   9   1      192.79      184.43     10.94 o 
   6   9   1      206.81      202.27      8.98 o 
   7   9   1       25.86       30.07      5.82 o 
   8   9   1       42.05       42.95      5.99 o 
  -7  10   1       15.67       16.72      7.78 o 
  -6  10   1     1271.57     1195.40     29.60 o 
  -5  10   1      500.81      493.54     17.20 o 
  -4  10   1      932.00      902.70     23.59 o 
  -3  10   1      350.24      325.40     13.37 o 
   1  10   1        5.87        0.00      4.10 o 
   2  10   1     1508.86     1364.81     30.64 o 
   3  10   1      102.35      101.33      9.36 o 
   4  10   1     1091.84     1087.25     27.66 o 
   5  10   1      553.49      514.33     18.11 o 
   6  10   1      691.52      697.91     22.25 o 
  -3  11   1      577.66      542.11     18.11 o 
  -2  11   1      931.63      833.65     22.25 o 
   1  11   1       21.05       14.35      5.84 o 
   2  11   1      232.45      194.04     11.61 o 
 -16   0   2      935.76     1071.95     19.71 o 
 -14   0   2      417.17      430.43     10.64 o 
 -12   0   2        1.46        0.54      2.77 o 
 -10   0   2      496.54      442.31      6.87 o 
  -8   0   2      773.77      668.58      8.45 o 
  -6   0   2      277.04      378.54      7.55 o 
  -4   0   2     3439.99     3270.66     31.57 o 
  -2   0   2    26424.54    26345.64    249.87 o 
   0   0   2    21081.35    20816.63    241.15 o 
   2   0   2    28088.79    26556.05    308.85 o 
   4   0   2     3624.59     3807.24     36.95 o 
   6   0   2     3389.05     3714.66     36.69 o 
   8   0   2       14.24        6.28      2.35 o 
  10   0   2     2420.48     2356.44     31.86 o 
  12   0   2     3441.94     3472.22     45.78 o 
  14   0   2      892.60      943.98     18.01 o 
 -16   1   2      211.90      230.88      7.56 o 
 -15   1   2      126.12      129.30      5.09 o 
 -14   1   2      756.67      790.03     10.67 o 
 -13   1   2      748.33      733.99      9.78 o 
 -12   1   2     1435.83     1457.89     15.36 o 
 -11   1   2     2315.32     2249.80     19.01 o 
 -10   1   2     3905.76     3931.78     30.75 o 
  -9   1   2      841.99      822.98      7.23 o 
  -8   1   2    10558.07    10669.15     73.63 o 
  -7   1   2        9.28       16.63      2.51 o 
  -6   1   2     7217.96     7058.96     47.37 o 
  -5   1   2      824.78      940.59      7.19 o 
  -4   1   2     2943.54     2902.11     19.86 o 
  -3   1   2    17123.07    17639.77    186.75 o 
  -2   1   2     3153.53     3585.46     65.27 o 
  -1   1   2      689.78      770.93      7.81 o 
   0   1   2    10463.42    10835.51    292.15 o 
   1   1   2       19.98       40.26      1.17 o 
   2   1   2    11694.00    11541.94     77.95 o 
   3   1   2      548.48      656.93      6.33 o 
   4   1   2    12773.05    12702.78     84.91 o 
   5   1   2      988.94      887.05      7.20 o 
   6   1   2     4048.50     3964.89     27.58 o 
   7   1   2     1147.69     1136.26      9.27 o 
   8   1   2     3119.98     3107.45     27.84 o 
   9   1   2      832.34      817.33     11.13 o 
  10   1   2     1325.34     1376.12     14.63 o 
  11   1   2      586.17      596.34      8.53 o 
  12   1   2      576.62      570.36      8.62 o 
  13   1   2      670.54      653.55     12.69 o 
  14   1   2        0.02        2.69      3.83 o 
 -16   2   2      144.65      146.46      6.80 o 
 -15   2   2      196.70      205.16     10.07 o 
 -14   2   2      282.16      278.99      8.11 o 
 -13   2   2       29.66       35.43      3.06 o 
 -12   2   2       77.88       89.60      3.27 o 
 -11   2   2        0.95        4.11      1.76 o 
 -10   2   2      476.20      512.90      6.98 o 
  -9   2   2       44.80       50.23      2.28 o 
  -8   2   2      684.75      674.63      7.72 o 
  -7   2   2     1610.18     1516.70     13.04 o 
  -6   2   2     2990.43     2948.73     22.54 o 
  -5   2   2     6482.78     6254.79     46.05 o 
  -4   2   2     6353.52     6428.36     71.51 o 
  -3   2   2     5526.60     5719.89     50.21 o 
  -2   2   2     2280.44     2389.69     23.18 o 
  -1   2   2    18702.95    19534.44    333.93 o 
   0   2   2     7211.35     7387.32    225.47 o 
   1   2   2     2725.92     2884.46     88.23 o 
   2   2   2     3701.49     4039.89     59.11 o 
   3   2   2      209.45      263.32      4.26 o 
   4   2   2      528.72      482.39      5.35 o 
   5   2   2      169.17      170.82      3.41 o 
   6   2   2       17.63       14.43      1.09 o 
   7   2   2        8.69       16.95      1.72 o 
   8   2   2      472.47      467.03      6.46 o 
   9   2   2       90.93      103.07      3.50 o 
  10   2   2      171.32      181.10      4.41 o 
  11   2   2     1301.16     1317.95     17.17 o 
  12   2   2      233.99      218.37      6.57 o 
  13   2   2      645.32      638.75     11.47 o 
  14   2   2      358.43      350.34      8.92 o 
 -15   3   2      686.06      681.59     15.64 o 
 -14   3   2        8.51       10.14      3.53 o 
 -13   3   2     2808.69     2869.60     27.41 o 
 -12   3   2      188.18      194.43      4.31 o 
 -11   3   2     4709.00     4695.47     52.01 o 
 -10   3   2       17.41       25.23      2.27 o 
  -9   3   2     3594.79     3424.27     41.74 o 
  -8   3   2      155.79      163.15      3.45 o 
  -7   3   2     1669.35     1599.94     18.77 o 
  -6   3   2      251.28      293.21      4.27 o 
  -5   3   2      459.65      362.15      4.08 o 
  -4   3   2     2765.57     2947.93     43.63 o 
  -3   3   2      384.58      383.21      7.85 o 
  -2   3   2     3011.72     3341.01     61.46 o 
  -1   3   2     2122.38     2301.30     17.58 o 
   0   3   2     1034.48     1104.58     45.96 o 
   1   3   2      416.54      399.85     15.40 o 
   2   3   2       30.74       44.36      1.79 o 
   3   3   2     8398.33     8137.11     54.52 o 
   4   3   2        1.21        0.00      0.77 o 
   5   3   2    11351.20    11319.08     83.03 o 
   6   3   2      149.95      157.89      3.00 o 
   7   3   2     4830.42     4605.51     39.68 o 
   8   3   2     1045.72      985.73     12.59 o 
   9   3   2     3166.09     3151.95     33.74 o 
  10   3   2      326.71      320.63      7.15 o 
  11   3   2     1274.15     1233.32     16.55 o 
  12   3   2       32.94       32.87      3.73 o 
  13   3   2      191.21      170.12      6.68 o 
  14   3   2        5.52       10.79      4.36 o 
 -15   4   2      522.93      532.81     13.41 o 
 -14   4   2      113.68      121.37      6.05 o 
 -13   4   2      102.18       97.94      4.17 o 
 -12   4   2        5.31        5.01      2.92 o 
 -11   4   2       22.46       19.07      2.75 o 
 -10   4   2       24.56       30.13      2.47 o 
  -9   4   2      198.90      190.77      4.13 o 
  -8   4   2     1230.83     1115.17     11.63 o 
  -7   4   2     1642.36     1677.45     15.97 o 
  -6   4   2      925.66      917.93      9.58 o 
  -5   4   2    12095.71    12699.17    147.24 o 
  -4   4   2       50.71       64.69      1.71 o 
  -3   4   2    19225.61    20905.51    371.48 o 
  -2   4   2      268.78      244.54      4.03 o 
  -1   4   2     6080.67     6065.28     70.31 o 
   0   4   2     2991.62     3264.21     67.72 o 
   1   4   2       17.15        9.36      1.47 o 
   2   4   2      686.94      643.40     16.15 o 
   3   4   2       67.77       44.78      2.32 o 
   4   4   2       83.56      120.25      2.34 o 
   5   4   2      754.92      724.22      8.12 o 
   6   4   2     1242.35     1250.43     13.16 o 
   7   4   2     1564.18     1465.51     17.47 o 
   8   4   2       29.22       30.72      2.82 o 
   9   4   2       23.05       30.66      4.82 o 
  10   4   2      340.09      326.16     11.41 o 
  11   4   2     1098.86     1068.70     15.28 o 
  12   4   2      656.76      682.07     12.96 o 
  13   4   2     1299.31     1367.05     47.04 o 
 -14   5   2      165.31      176.21      8.63 o 
 -13   5   2      411.27      396.81     10.20 o 
 -12   5   2      603.52      562.09      9.92 o 
 -11   5   2      486.23      489.68     15.60 o 
 -10   5   2     1299.34     1284.52     16.27 o 
  -9   5   2     2002.45     1852.20     21.22 o 
  -8   5   2     2231.96     2136.96     28.47 o 
  -7   5   2     2509.07     2475.84     27.57 o 
  -6   5   2     3685.15     3715.28     32.43 o 
  -5   5   2      414.49      394.88      9.69 o 
  -4   5   2       93.65       78.09      2.13 o 
  -3   5   2       23.02       27.65      1.59 o 
  -2   5   2     2149.74     2229.15     22.74 o 
  -1   5   2     1680.68     1623.16     30.21 o 
   0   5   2     1723.90     2003.53     45.84 o 
   1   5   2     4340.67     4504.05     99.33 o 
   2   5   2     4625.53     4720.56    117.15 o 
   3   5   2     3934.78     4053.34     66.71 o 
   4   5   2     4968.23     5128.92     43.63 o 
   5   5   2     1609.23     1615.57     28.41 o 
   6   5   2     6906.23     6910.39     68.18 o 
   7   5   2     3177.94     3111.29     40.67 o 
   8   5   2     1722.38     1687.73     31.94 o 
   9   5   2       78.18       84.49      4.36 o 
  10   5   2      631.62      627.07     14.58 o 
  11   5   2        0.25        1.41      3.39 o 
  12   5   2       81.67       82.17      5.31 o 
  13   5   2       22.51       27.05      5.42 o 
 -13   6   2       59.42       48.52      4.77 o 
 -12   6   2       15.53       21.89      4.88 o 
 -11   6   2       19.75       17.58      4.43 o 
 -10   6   2       57.86       64.00      3.91 o 
  -9   6   2       36.72       43.78      3.41 o 
  -8   6   2       65.00       71.04      3.80 o 
  -7   6   2      142.65      127.66      4.44 o 
  -6   6   2     2061.70     1981.00     27.14 o 
  -5   6   2      157.18      161.05      3.79 o 
  -4   6   2     9279.92     9653.11    147.41 o 
  -3   6   2       87.60       93.05      3.22 o 
  -2   6   2    10063.62    10456.99    169.60 o 
   0   6   2     3120.07     3322.00     57.93 o 
   1   6   2      214.17      237.14     10.90 o 
   2   6   2     1612.50     1740.59     34.27 o 
   3   6   2      487.97      520.83      8.20 o 
   4   6   2     1040.49      996.07     15.07 o 
   5   6   2      422.88      397.58      8.65 o 
   6   6   2      218.42      216.04      5.68 o 
   7   6   2      103.11       92.80      4.45 o 
   8   6   2      327.75      334.51     10.43 o 
   9   6   2       30.55       23.93      3.56 o 
  10   6   2     1311.33     1321.71     50.45 o 
  11   6   2      318.37      288.71     21.49 o 
  12   6   2      519.56      485.99     19.76 o 
 -12   7   2      880.80      906.92     18.23 o 
 -11   7   2      274.81      285.11      9.83 o 
 -10   7   2     1652.97     1535.51     24.60 o 
  -9   7   2      221.62      201.91     10.67 o 
  -8   7   2     1860.56     1689.23     40.73 o 
  -7   7   2      415.58      437.33      8.15 o 
  -6   7   2      663.96      645.90      9.97 o 
  -5   7   2        2.69        2.34      2.90 o 
  -4   7   2       16.32       19.20      2.46 o 
  -3   7   2      226.45      246.33      6.28 o 
  -2   7   2       32.09       29.79      4.32 o 
  -1   7   2      224.25      215.92      8.45 o 
   0   7   2      687.74      751.58     17.51 o 
   1   7   2       54.29       47.34      3.44 o 
   2   7   2      449.41      466.40     11.65 o 
   3   7   2        4.92        8.80      3.26 o 
   4   7   2     1037.11     1042.20     32.88 o 
   5   7   2       11.63       12.56      2.94 o 
   6   7   2     2450.89     2517.55     60.63 o 
   7   7   2      441.93      411.68     12.61 o 
   8   7   2     3274.65     3216.47     84.70 o 
   9   7   2       98.19       96.10      6.17 o 
  10   7   2     1074.55      981.40     24.86 o 
  11   7   2      140.24      140.18      8.23 o 
 -11   8   2       32.15       39.13      9.24 o 
 -10   8   2      125.01      108.80      7.12 o 
  -9   8   2      107.05      102.25      6.70 o 
  -8   8   2      115.42      118.33      8.84 o 
  -7   8   2      265.09      265.10     11.37 o 
  -6   8   2      161.21      203.30      6.97 o 
  -5   8   2     1175.90     1199.96     27.48 o 
  -4   8   2     1060.88     1133.21     25.17 o 
  -3   8   2     2398.72     2470.06     45.89 o 
  -2   8   2     2942.76     3075.57     55.13 o 
  -1   8   2      325.04      346.66      8.24 o 
   0   8   2     1195.78     1355.15     28.08 o 
   1   8   2      170.37      168.63     16.66 o 
   2   8   2      307.42      301.08     11.43 o 
   3   8   2      499.78      492.14     12.94 o 
   4   8   2       64.82       81.66      4.30 o 
   5   8   2      341.16      341.75      7.80 o 
   6   8   2        3.57        3.73      3.36 o 
   7   8   2        0.24        3.00      4.58 o 
   8   8   2       30.01       27.27      5.14 o 
   9   8   2      192.23      185.40      9.05 o 
  10   8   2        8.02       12.49      5.60 o 
 -10   9   2       21.04       20.15      6.35 o 
  -9   9   2     1562.10     1561.64     35.56 o 
  -8   9   2        1.40        1.76      6.32 o 
  -7   9   2     1314.25     1286.15     30.03 o 
  -6   9   2        0.76       14.35      6.08 o 
  -5   9   2      396.17      384.18     13.92 o 
  -4   9   2        8.35       12.04      5.65 o 
  -3   9   2        0.04        0.00      4.92 o 
  -2   9   2        1.44        0.00      3.46 o 
  -1   9   2       61.32       58.78      6.75 o 
   0   9   2       65.91       56.34      6.81 o 
   1   9   2     2397.81     2378.21     46.93 o 
   2   9   2      267.88      261.56      8.68 o 
   3   9   2     3262.37     3312.36    145.31 o 
   4   9   2       72.13       66.16      6.90 o 
   5   9   2     1919.82     1952.36     29.80 o 
   6   9   2       64.22       72.05      8.24 o 
   7   9   2      956.44     1008.68     19.56 o 
   8   9   2        0.28        4.46      7.20 o 
  -7  10   2      140.67      150.03      8.47 o 
  -6  10   2       82.50       97.17      9.06 o 
  -5  10   2      213.70      212.13      8.70 o 
  -4  10   2      214.53      224.55     12.52 o 
  -3  10   2     1417.56     1414.35     32.28 o 
  -2  10   2      451.91      455.61     15.56 o 
   0  10   2      163.71      154.58     10.52 o 
   1  10   2      737.67      736.02     21.09 o 
   2  10   2        2.50        0.00      4.52 o 
   3  10   2      751.93      732.31     21.09 o 
   4  10   2        0.45        3.10      6.26 o 
   5  10   2      195.69      192.94     12.52 o 
   6  10   2       27.07       30.70      8.94 o 
  -3  11   2        1.41        0.00      6.44 o 
  -1  11   2       32.62       29.54      7.78 o 
   0  11   2        6.52        0.00      6.87 o 
   1  11   2      268.95      209.90     10.64 o 
 -15   0   3      737.81      796.35     16.63 o 
 -13   0   3     1014.71     1025.22     16.98 o 
 -11   0   3     2349.13     2336.69     31.06 o 
  -9   0   3     3771.00     3618.82     37.32 o 
  -7   0   3    17370.69    17450.40    166.25 o 
  -5   0   3        2.91       11.97      1.12 o 
  -3   0   3     7684.00     8218.69    145.92 o 
  -1   0   3      907.99      868.12      8.92 o 
   1   0   3    69424.36    59868.19    886.80 o 
   3   0   3    18543.88    17663.95    168.60 o 
   5   0   3     4934.83     4429.28     43.28 o 
   7   0   3     6594.23     6363.46     61.70 o 
   9   0   3      869.67      912.73     15.41 o 
  11   0   3        1.65        1.57      3.48 o 
  13   0   3      135.37      112.03      9.97 o 
 -16   1   3       19.42       17.74      4.21 o 
 -15   1   3      724.49      735.11     16.82 o 
 -14   1   3        4.03        2.79      2.74 o 
 -13   1   3      276.60      305.70      6.11 o 
 -12   1   3       20.03       19.35      2.59 o 
 -11   1   3       23.27       31.28      2.85 o 
 -10   1   3      378.64      394.81      5.09 o 
  -9   1   3     1662.05     1692.86     13.43 o 
  -8   1   3      172.84      169.69      3.41 o 
  -7   1   3     6266.56     6039.88     40.87 o 
  -6   1   3     1542.93     1676.52     12.20 o 
  -5   1   3    19719.87    19335.67    130.06 o 
  -4   1   3    24836.45    24427.69    186.54 o 
  -3   1   3    41370.72    40231.51    889.65 o 
  -2   1   3    33945.00    34802.51    613.37 o 
  -1   1   3     3589.79     3578.27     69.34 o 
   0   1   3    11304.84    11173.30    147.94 o 
   1   1   3     1680.13     1638.76     26.51 o 
   2   1   3     1177.53     1237.14     10.45 o 
   3   1   3     9060.74     8850.33     59.04 o 
   4   1   3      157.76      182.80      3.04 o 
   5   1   3       15.74       25.94      1.62 o 
   6   1   3     2300.42     2597.70     18.83 o 
   7   1   3      793.07      837.01      7.46 o 
   8   1   3      543.48      529.55      6.28 o 
   9   1   3     1545.63     1523.14     21.14 o 
  10   1   3      645.67      644.97      8.78 o 
  11   1   3     1646.48     1666.85     29.52 o 
  12   1   3      656.88      689.45     11.70 o 
  13   1   3     1283.18     1326.71     18.42 o 
  14   1   3      161.07      159.87      6.98 o 
 -16   2   3      107.88      108.53      5.75 o 
 -15   2   3      126.58      139.37      6.09 o 
 -14   2   3     1317.04     1320.67     29.67 o 
 -13   2   3        1.03        3.73      2.70 o 
 -12   2   3     3734.57     3674.59     50.09 o 
 -11   2   3      835.47      825.90      8.72 o 
 -10   2   3     5466.56     5225.58     40.07 o 
  -9   2   3     1501.52     1486.43     17.20 o 
  -8   2   3     3148.64     3015.61     21.43 o 
  -7   2   3        5.58        7.93      2.30 o 
  -6   2   3     1937.59     2281.72     16.25 o 
  -5   2   3     1290.77     1233.49      9.22 o 
  -4   2   3     5654.24     6125.90     55.17 o 
  -3   2   3     5011.61     5277.18    106.24 o 
  -2   2   3     5335.50     5548.96    126.18 o 
  -1   2   3     2392.67     2674.50     53.61 o 
   0   2   3     4077.78     4366.07    154.11 o 
   1   2   3     1128.46     1039.68     26.39 o 
   2   2   3     7932.53     7937.83     68.80 o 
   3   2   3     1615.56     1571.64     12.82 o 
   4   2   3     1298.16     1003.95      7.94 o 
   5   2   3     3816.84     3816.62     29.91 o 
   6   2   3     1452.48     1405.46     11.01 o 
   7   2   3     1068.97     1061.52     10.07 o 
   8   2   3     3294.89     3319.61     26.65 o 
   9   2   3     1151.27     1076.79     14.31 o 
  10   2   3     1102.71     1062.83     14.93 o 
  11   2   3      322.77      331.87      7.60 o 
  12   2   3      331.94      329.98      8.00 o 
  13   2   3       27.16       27.43      4.21 o 
 -16   3   3      369.48      418.07      9.83 o 
 -15   3   3       33.13       32.64      4.33 o 
 -14   3   3      231.75      249.79      6.94 o 
 -13   3   3      507.99      514.30      9.64 o 
 -12   3   3       40.19       44.81      2.94 o 
 -11   3   3      412.33      423.55      6.70 o 
 -10   3   3        4.37        9.96      2.24 o 
  -9   3   3      432.29      447.49      5.53 o 
  -8   3   3     1759.54     1780.25     16.34 o 
  -7   3   3        0.34        4.70      0.94 o 
  -6   3   3    21359.29    22012.13    147.65 o 
  -5   3   3       32.98       40.64      3.88 o 
  -4   3   3    20917.20    21388.78    250.37 o 
  -3   3   3      197.21      255.47      2.95 o 
  -2   3   3    18491.54    18831.73    308.66 o 
  -1   3   3      186.67      151.44      4.41 o 
   0   3   3     3180.87     3060.88     90.36 o 
   1   3   3     1501.33     1744.57     52.32 o 
   2   3   3       13.72        4.74      1.46 o 
   3   3   3      303.52      292.39      4.40 o 
   4   3   3       28.98       30.31      2.52 o 
   5   3   3       65.15       90.90      4.29 o 
   6   3   3       50.63       56.09      2.08 o 
   7   3   3        0.77        4.06      1.78 o 
   8   3   3      962.69      893.97     12.35 o 
   9   3   3     1153.70     1093.13     15.04 o 
  10   3   3     1446.62     1470.45     27.21 o 
  11   3   3        1.15        6.15      4.80 o 
  12   3   3     1025.31      996.08     15.01 o 
  13   3   3        7.31        7.81      3.87 o 
 -15   4   3       73.62       81.13      5.31 o 
 -14   4   3      337.49      336.74      7.32 o 
 -13   4   3       17.03       15.50      2.78 o 
 -12   4   3      989.79      990.13     12.43 o 
 -11   4   3       30.07       35.03      2.62 o 
 -10   4   3     3261.19     3188.29     56.50 o 
  -9   4   3      231.69      233.92      4.69 o 
  -8   4   3     2221.02     2156.97     19.98 o 
  -7   4   3      707.40      639.60      7.41 o 
  -6   4   3     1699.20     1702.51     18.76 o 
  -5   4   3     2738.16     2984.11     27.85 o 
  -4   4   3       12.11        5.35      1.19 o 
  -3   4   3     2186.26     2413.98     21.06 o 
  -2   4   3     1817.81     2065.77     34.17 o 
  -1   4   3      269.74      370.60      8.47 o 
   0   4   3      827.89      763.69     14.70 o 
   1   4   3     1529.97     1534.84     51.46 o 
   2   4   3      585.15      504.93     17.99 o 
   3   4   3    11335.36    11991.07    143.45 o 
   4   4   3     9812.48    10501.93     88.05 o 
   5   4   3     5495.47     5487.31     50.38 o 
   6   4   3     6443.63     6284.76     66.95 o 
   7   4   3     1176.79     1132.98     24.04 o 
   8   4   3       82.62       79.38      3.95 o 
   9   4   3       27.15       30.31      3.26 o 
  10   4   3       59.86       58.91      4.09 o 
  11   4   3      137.00      124.40      5.68 o 
  12   4   3        0.57        2.24      3.75 o 
  13   4   3        8.48        7.34      4.28 o 
 -15   5   3      112.99      119.14      6.18 o 
 -14   5   3       39.96       31.67      4.33 o 
 -13   5   3       13.79       14.11      3.06 o 
 -12   5   3        4.52        2.09      2.62 o 
 -11   5   3      143.02      136.17      4.38 o 
 -10   5   3      156.38      176.64      4.56 o 
  -9   5   3      171.89      180.65      5.13 o 
  -8   5   3      835.64      812.48     11.23 o 
  -7   5   3     1589.65     1613.65     18.49 o 
  -6   5   3     2975.89     2993.95     26.89 o 
  -5   5   3     9695.68    10529.94    137.59 o 
  -4   5   3     3471.64     3556.90     51.92 o 
  -3   5   3     4165.73     4334.25     91.78 o 
  -2   5   3     1924.93     1980.38     19.61 o 
  -1   5   3     6339.96     6627.10    141.59 o 
   0   5   3        1.26       17.25      9.84 o 
   1   5   3     2046.68     2131.27     64.66 o 
   2   5   3       70.58       64.92      4.19 o 
   3   5   3        2.88        7.15      1.56 o 
   4   5   3      793.08      770.41      9.24 o 
   5   5   3      316.44      345.19      5.83 o 
   6   5   3     1980.06     2006.24     30.07 o 
   7   5   3      142.82      165.45      7.89 o 
   8   5   3        0.16        3.28      2.71 o 
   9   5   3     1725.18     1681.49     54.14 o 
  10   5   3     1958.62     1846.35     28.06 o 
  11   5   3     1127.60     1101.37     34.43 o 
  12   5   3     1332.51     1315.44     42.49 o 
 -14   6   3       24.48       23.58      4.54 o 
 -13   6   3     1284.39     1296.23     18.29 o 
 -12   6   3       16.18       13.54      3.01 o 
 -11   6   3     1506.36     1502.78     16.64 o 
 -10   6   3       92.67      101.27      3.96 o 
  -9   6   3     3179.66     3051.12     49.04 o 
  -8   6   3       93.83       93.92      4.21 o 
  -7   6   3      980.83      970.54     18.67 o 
  -6   6   3      380.33      401.02      8.14 o 
  -5   6   3      147.97      138.74      4.98 o 
  -4   6   3       20.31       26.45      1.76 o 
  -3   6   3     2434.57     2486.90     27.25 o 
  -2   6   3       68.93       75.84      2.97 o 
  -1   6   3     7107.22     7377.49    178.86 o 
   0   6   3        5.00        6.19      1.69 o 
   1   6   3     1808.85     1888.57     37.01 o 
   2   6   3     1255.13     1283.71     39.09 o 
   3   6   3     1047.81     1071.79     19.41 o 
   4   6   3     1086.84     1108.86     14.25 o 
   5   6   3     1917.69     1953.91     22.55 o 
   6   6   3      742.70      724.17     11.05 o 
   7   6   3     1296.00     1269.29     23.21 o 
   8   6   3       96.98      106.23      7.21 o 
   9   6   3     1365.62     1329.54     28.78 o 
  10   6   3       18.34       21.61      4.18 o 
  11   6   3      304.69      300.83     15.32 o 
 -13   7   3       15.49       11.21      4.31 o 
 -12   7   3        1.91        0.06      3.89 o 
 -11   7   3       58.31       51.44      4.22 o 
 -10   7   3       37.31       41.66      3.45 o 
  -9   7   3       89.55       92.70      3.99 o 
  -8   7   3        4.59        5.12      2.95 o 
  -7   7   3      943.16     1005.41     16.25 o 
  -6   7   3      410.72      408.50      9.05 o 
  -5   7   3     1878.62     2109.15     23.42 o 
  -4   7   3      680.87      722.09     10.23 o 
  -3   7   3     5277.95     5370.40    285.19 o 
  -2   7   3       22.57       28.57      5.84 o 
  -1   7   3     5531.27     5803.97    214.82 o 
   0   7   3        0.51       12.59      4.71 o 
   1   7   3     2736.10     2889.67     83.82 o 
   2   7   3      385.14      380.76      8.86 o 
   3   7   3     1059.19     1103.53     23.56 o 
   4   7   3      332.79      348.02     14.13 o 
   5   7   3       27.13       23.46      3.40 o 
   6   7   3       41.05       46.96      3.70 o 
   7   7   3      681.58      671.20     16.52 o 
   8   7   3      214.65      208.17      6.87 o 
   9   7   3     1035.57     1059.12     15.92 o 
  10   7   3      106.71      104.38      6.98 o 
 -11   8   3      471.17      476.53     10.65 o 
 -10   8   3      507.80      504.32     15.71 o 
  -9   8   3      329.64      336.41      8.42 o 
  -8   8   3      643.23      697.95     15.47 o 
  -7   8   3      218.81      225.77     17.46 o 
  -6   8   3      681.10      723.21     15.84 o 
  -5   8   3      109.71      106.10      4.62 o 
  -4   8   3        7.23       12.06      3.61 o 
  -3   8   3      281.21      294.40      7.71 o 
  -2   8   3      243.19      231.79      6.64 o 
  -1   8   3       59.88       63.04      6.20 o 
   0   8   3     1497.99     1520.91     38.33 o 
   1   8   3       19.02       15.20      5.23 o 
   2   8   3     2848.64     2821.75    185.31 o 
   3   8   3      594.54      599.09     16.56 o 
   4   8   3     1283.57     1307.37     29.64 o 
   5   8   3      518.04      508.43     10.73 o 
   6   8   3      529.73      569.56     10.70 o 
   7   8   3      771.51      768.58     12.91 o 
   8   8   3      486.31      526.89     13.41 o 
   9   8   3      109.31       95.23      7.11 o 
 -10   9   3      238.93      230.12     19.21 o 
  -9   9   3      341.43      328.41     10.77 o 
  -8   9   3     1336.34     1358.98     76.84 o 
  -7   9   3      404.38      387.92     13.53 o 
  -6   9   3     2258.73     2277.47     45.77 o 
  -5   9   3      497.31      515.64     20.82 o 
  -4   9   3     3220.48     3283.78    163.22 o 
  -3   9   3        0.32        3.53      5.23 o 
  -2   9   3     1780.39     1868.01     38.24 o 
  -1   9   3       24.85       14.83      5.47 o 
   0   9   3      588.07      577.79     17.69 o 
   1   9   3        0.39        0.00      5.41 o 
   2   9   3       41.37       46.08      6.93 o 
   3   9   3        1.96        5.39      4.33 o 
   4   9   3      282.33      251.04      7.32 o 
   5   9   3        2.09        0.74      3.70 o 
   6   9   3       20.85       23.63      5.76 o 
   7   9   3        5.83        8.25      6.35 o 
  -7  10   3      301.37      315.06     33.86 o 
  -6  10   3        8.67       17.14      7.54 o 
  -5  10   3        3.24        2.37      6.81 o 
  -4  10   3       70.52       89.60      9.00 o 
  -3  10   3       25.39       20.91      6.57 o 
  -2  10   3        0.26        5.11      5.77 o 
  -1  10   3       13.25       10.21      6.44 o 
   0  10   3      279.07      261.51     12.83 o 
   1  10   3       27.67       26.75      7.29 o 
   2  10   3      992.44     1001.43     50.39 o 
   3  10   3       47.80       49.12      5.75 o 
   4  10   3     2094.73     2000.90     43.40 o 
   5  10   3       90.81       78.48      9.54 o 
  -1  11   3      686.78      622.96     19.63 o 
   0  11   3      647.23      581.80     19.39 o 
 -16   0   4      180.98      172.39     11.00 o 
 -14   0   4       15.95       23.33      4.26 o 
 -12   0   4        6.24        4.55      2.94 o 
 -10   0   4     1750.42     1760.71     19.19 o 
  -8   0   4    10164.85    10149.68     96.01 o 
  -6   0   4    13633.73    13063.54    123.41 o 
  -4   0   4     1560.88     1106.79     14.25 o 
  -2   0   4     6664.64     6305.37     59.44 o 
   0   0   4     2879.84     3085.00     87.26 o 
   2   0   4     1960.50     2135.70     21.43 o 
   4   0   4        7.29       16.01      2.10 o 
   6   0   4     1756.03     1581.13     17.43 o 
   8   0   4     4064.40     4114.56     41.61 o 
  10   0   4     2678.47     2722.92     36.74 o 
  12   0   4     3048.41     3163.77     62.98 o 
 -16   1   4      290.51      311.97      8.27 o 
 -15   1   4       15.03       16.30      3.56 o 
 -14   1   4      695.85      667.14     10.89 o 
 -13   1   4     1559.60     1549.85     17.91 o 
 -12   1   4     2450.12     2464.74     20.70 o 
 -11   1   4     2594.93     2565.74     21.13 o 
 -10   1   4     1041.40     1023.07     10.73 o 
  -9   1   4     3546.31     3494.49     24.71 o 
  -8   1   4     1228.61     1184.37     10.56 o 
  -7   1   4      146.08      135.31      2.55 o 
  -6   1   4      793.78      871.03      8.75 o 
  -5   1   4     5646.14     6126.91     41.17 o 
  -4   1   4     7098.16     7381.26     80.51 o 
  -3   1   4     7581.81     7869.65     85.03 o 
  -2   1   4      222.58      215.23      3.33 o 
  -1   1   4     2253.78     2167.37     42.84 o 
   0   1   4     4427.62     4276.36     44.21 o 
   1   1   4     5878.49     5863.33     48.50 o 
   2   1   4    17893.07    17407.82    149.12 o 
   3   1   4     3909.40     3990.74     39.58 o 
   4   1   4    12011.11    11765.69     78.39 o 
   5   1   4     1650.80     1744.66     13.18 o 
   6   1   4     5424.02     5373.25     37.13 o 
   7   1   4      102.77      111.78      2.82 o 
   8   1   4     2198.88     2244.81     19.00 o 
   9   1   4       22.34       27.29      2.25 o 
  10   1   4       76.88      103.61     11.22 o 
  11   1   4      156.20      144.86      5.64 o 
  12   1   4        1.94        3.33      3.40 o 
  13   1   4      158.68      146.81      9.45 o 
 -16   2   4       22.46       30.33      4.41 o 
 -15   2   4       48.89       37.17      4.10 o 
 -14   2   4       51.92       55.18      6.50 o 
 -13   2   4      860.03      857.62     10.72 o 
 -12   2   4      186.70      196.27      4.78 o 
 -11   2   4      504.82      484.93      6.30 o 
 -10   2   4       32.91       25.58      1.84 o 
  -9   2   4     5773.95     5720.20     48.47 o 
  -8   2   4      840.55      788.83     13.35 o 
  -7   2   4     2605.86     2440.73     17.49 o 
  -6   2   4    15131.60    15587.22    104.13 o 
  -5   2   4     4809.96     4613.08     48.54 o 
  -4   2   4    15450.43    15624.51    264.36 o 
  -3   2   4     1758.88     1759.37     33.31 o 
  -2   2   4       15.78       27.08      1.69 o 
  -1   2   4     6910.41     7007.98    160.76 o 
   0   2   4     1638.28     1568.93     56.24 o 
   1   2   4     2703.07     2496.76     30.46 o 
   2   2   4      235.18      176.41      3.69 o 
   3   2   4      707.08      774.20      7.27 o 
   4   2   4      293.23      317.11      3.47 o 
   5   2   4      426.81      458.45      4.66 o 
   6   2   4      963.24      942.30      8.13 o 
   7   2   4     1394.90     1356.02     15.64 o 
   8   2   4     1796.98     1832.35     27.42 o 
   9   2   4     2887.73     2874.37     30.72 o 
  10   2   4     1032.29     1037.74     17.51 o 
  11   2   4     2239.44     2189.96     34.91 o 
  12   2   4      190.24      202.75      8.81 o 
  13   2   4      503.35      523.34     14.79 o 
 -16   3   4       16.94       12.65      4.24 o 
 -15   3   4      724.50      763.70     18.66 o 
 -14   3   4      107.27      106.98      4.34 o 
 -13   3   4     1580.01     1513.54     26.63 o 
 -12   3   4       46.29       40.56      2.75 o 
 -11   3   4     4088.74     3985.40     35.49 o 
 -10   3   4     1172.20     1195.53     12.79 o 
  -9   3   4     2936.59     2866.74     23.02 o 
  -8   3   4       18.78       34.93      8.78 o 
  -7   3   4     1116.52     1118.81      9.06 o 
  -6   3   4      788.52      911.42      8.22 o 
  -5   3   4       48.80       54.26      1.71 o 
  -4   3   4      886.49      952.04     19.78 o 
  -3   3   4     2296.89     2328.58     50.02 o 
  -2   3   4     1912.63     2057.55     30.44 o 
  -1   3   4     2126.50     1923.72     39.93 o 
   0   3   4     1822.70     1838.42     46.91 o 
   1   3   4     1361.65     1136.06     35.79 o 
   2   3   4     2694.09     2842.95     27.49 o 
   3   3   4     7151.17     7104.49     48.03 o 
   4   3   4        9.17       11.28      2.23 o 
   5   3   4     8918.66     8676.70     72.69 o 
   6   3   4       35.82       41.25      2.59 o 
   7   3   4     3248.61     3245.29     44.39 o 
   8   3   4      422.46      431.37      6.96 o 
   9   3   4      312.92      312.44      7.08 o 
  10   3   4      211.19      201.36      6.15 o 
  11   3   4      141.22      135.35      5.72 o 
  12   3   4        0.27        0.42      3.62 o 
  13   3   4       11.90       15.63      4.69 o 
 -15   4   4       73.43       86.49      4.53 o 
 -14   4   4       57.39       61.05      3.81 o 
 -13   4   4       11.00        9.91      2.78 o 
 -12   4   4        0.66        1.43      2.29 o 
 -11   4   4      672.82      644.38      8.80 o 
 -10   4   4       43.48       43.52      2.66 o 
  -9   4   4      133.09      133.93      3.62 o 
  -8   4   4     1636.03     1605.12     15.85 o 
  -7   4   4     5450.67     5459.34     46.43 o 
  -6   4   4     4836.40     4977.74     34.28 o 
  -5   4   4    13457.66    14062.58    102.09 o 
  -4   4   4     2151.50     2252.34     40.33 o 
  -3   4   4    14563.12    15039.37    278.37 o 
  -2   4   4     4317.92     4615.91     52.85 o 
  -1   4   4     1209.70     1111.72     23.65 o 
   0   4   4       89.01      123.70      3.61 o 
   1   4   4        9.47       62.46      2.46 o 
   2   4   4       50.32       46.73      1.97 o 
   3   4   4      869.93      997.88     21.70 o 
   4   4   4      579.31      600.73      7.65 o 
   5   4   4      108.18      107.03      3.62 o 
   6   4   4        2.93        6.16      2.88 o 
   7   4   4      698.61      679.73     10.16 o 
   8   4   4      152.15      155.41      5.63 o 
   9   4   4     2501.08     2412.38     27.77 o 
  10   4   4      866.86      854.35     13.36 o 
  11   4   4     1580.22     1509.23     20.26 o 
  12   4   4       82.26       80.88      5.30 o 
 -15   5   4      342.53      342.04      7.66 o 
 -14   5   4      534.62      538.88      9.03 o 
 -13   5   4      559.54      563.72      8.98 o 
 -12   5   4      332.97      351.35      7.26 o 
 -11   5   4      344.32      320.67      6.14 o 
 -10   5   4     1600.73     1567.74     16.46 o 
  -9   5   4      891.70      895.80     13.21 o 
  -8   5   4      521.36      550.01      7.53 o 
  -7   5   4      165.24      181.01      4.55 o 
  -6   5   4      763.23      783.53     15.51 o 
  -5   5   4      712.02      817.32      8.88 o 
  -4   5   4        2.90        9.43      1.83 o 
  -3   5   4       52.69       57.03      2.15 o 
  -2   5   4      360.17      338.28     11.63 o 
  -1   5   4        7.41        7.15      1.61 o 
   0   5   4     1523.47     1456.92     35.08 o 
   1   5   4      544.53      619.27     21.48 o 
   2   5   4      884.30      840.55     22.57 o 
   3   5   4     5607.55     5730.35     99.60 o 
   4   5   4    10743.74    10660.60     89.05 o 
   5   5   4     1843.08     1890.84     18.91 o 
   6   5   4     6457.40     6302.42     54.68 o 
   7   5   4     1231.46     1209.51     24.23 o 
   8   5   4     1137.01     1127.97     17.39 o 
   9   5   4      433.26      408.20      8.78 o 
  10   5   4      430.83      410.78     13.95 o 
  11   5   4        2.84        4.04      4.09 o 
 -14   6   4       60.43       58.73      5.12 o 
 -13   6   4        0.88        2.80      3.12 o 
 -12   6   4       60.05       65.08      4.25 o 
 -11   6   4        1.75        0.69      2.65 o 
 -10   6   4      306.71      316.97      6.26 o 
  -9   6   4      696.28      684.49      9.30 o 
  -8   6   4      955.53      973.36     15.40 o 
  -7   6   4      106.84      114.31      4.14 o 
  -6   6   4     2532.34     2606.29     66.28 o 
  -5   6   4      388.99      406.43      5.88 o 
  -4   6   4     6543.51     7050.11    123.22 o 
  -3   6   4     1364.78     1422.86     13.98 o 
  -2   6   4     3608.19     3633.78     93.99 o 
  -1   6   4       25.59       38.95      2.30 o 
   0   6   4     4606.00     4775.11    128.05 o 
   1   6   4      924.28      907.45     26.04 o 
   2   6   4     1553.59     1539.97     49.42 o 
   3   6   4       38.63       37.52      3.05 o 
   4   6   4      205.52      216.93      6.61 o 
   5   6   4       93.75       97.42      3.84 o 
   6   6   4     1087.66     1129.85     15.30 o 
   7   6   4       74.39       82.28      4.51 o 
   8   6   4     3157.31     3127.67    111.57 o 
   9   6   4        5.25        4.41      3.55 o 
  10   6   4     2101.60     2142.52     66.63 o 
  11   6   4       41.24       47.23      5.20 o 
 -13   7   4       97.01       98.09      5.73 o 
 -12   7   4     1490.27     1384.83     19.26 o 
 -11   7   4      235.29      249.63      6.28 o 
 -10   7   4     1588.20     1606.29     17.65 o 
  -9   7   4      187.59      224.12      8.06 o 
  -8   7   4     1489.64     1456.54     19.03 o 
  -7   7   4      208.23      226.24      5.84 o 
  -6   7   4      108.24      106.35      4.25 o 
  -5   7   4      308.96      321.97     10.31 o 
  -4   7   4     1507.07     1463.81     31.17 o 
  -3   7   4       10.09       13.12      2.35 o 
  -2   7   4      591.87      616.88     12.06 o 
  -1   7   4     1152.65     1224.40     61.82 o 
   0   7   4     2539.09     2655.85     71.56 o 
   1   7   4      494.44      504.71     16.18 o 
   2   7   4     3934.31     3909.80    155.58 o 
   3   7   4      192.99      199.07      5.63 o 
   4   7   4      208.17      233.48      6.31 o 
   5   7   4        2.51        3.15      2.95 o 
   6   7   4      631.65      641.73     11.00 o 
   7   7   4       32.65       36.76      4.19 o 
   8   7   4      506.45      494.08     10.19 o 
   9   7   4       95.63       85.51      5.55 o 
  10   7   4      187.49      159.22      9.78 o 
 -12   8   4      250.13      221.63      8.02 o 
 -11   8   4       43.66       45.42      4.97 o 
 -10   8   4      601.52      551.46     27.35 o 
  -9   8   4      437.85      421.60     15.37 o 
  -8   8   4     1277.19     1277.16     24.50 o 
  -7   8   4     2097.78     2113.56     65.76 o 
  -6   8   4      666.58      696.63     17.80 o 
  -5   8   4     2029.73     2123.42     27.33 o 
  -4   8   4      570.09      584.67     23.59 o 
  -3   8   4     3326.82     3448.68     63.16 o 
  -2   8   4      146.60      156.83      8.57 o 
  -1   8   4      128.37      148.39      6.17 o 
   0   8   4      380.60      383.53     32.07 o 
   1   8   4        9.28       13.86      5.59 o 
   2   8   4      237.45      239.19     16.11 o 
   3   8   4      368.30      353.52     15.29 o 
   4   8   4       18.87       17.50      3.65 o 
   5   8   4      253.21      269.34      7.50 o 
   6   8   4      177.90      178.85      6.68 o 
   7   8   4      459.21      468.17     10.17 o 
   8   8   4      298.77      289.67      8.59 o 
 -10   9   4        9.35        8.63      5.15 o 
  -9   9   4      268.02      262.84     24.28 o 
  -8   9   4        9.12        9.51      3.79 o 
  -7   9   4      144.07      158.28      8.09 o 
  -6   9   4       61.75       63.39      4.31 o 
  -5   9   4       40.61       40.55      7.17 o 
  -4   9   4       36.91       29.85      6.57 o 
  -3   9   4        1.68        0.00      5.05 o 
  -2   9   4      226.73      246.80     11.55 o 
  -1   9   4        5.25        1.67      3.69 o 
   0   9   4      332.18      371.54     14.53 o 
   1   9   4     1745.94     1676.96     36.53 o 
   2   9   4      128.21      124.43      9.54 o 
   3   9   4     2071.08     2062.29     45.39 o 
   4   9   4       44.29       44.57      4.72 o 
   5   9   4     2312.52     2418.78     63.98 o 
   6   9   4        8.80        5.25      4.41 o 
   7   9   4     1694.50     1753.08     28.80 o 
  -7  10   4     1118.01     1216.73     31.43 o 
  -6  10   4      107.26      106.56     10.27 o 
  -5  10   4     2932.21     3115.14     61.15 o 
  -4  10   4      272.32      273.85     13.25 o 
  -3  10   4      915.88      980.63     25.17 o 
  -2  10   4      483.47      493.20     55.96 o 
  -1  10   4      216.06      209.17     12.34 o 
   0  10   4       65.28       61.76      8.57 o 
   1  10   4       41.79       46.56      8.08 o 
   2  10   4       45.54       34.98      5.68 o 
   3  10   4        5.30        8.86      5.05 o 
   4  10   4        3.02        1.73      5.23 o 
 -17   0   5      378.50      392.75     16.72 o 
 -15   0   5     1202.08     1280.07     30.03 o 
 -13   0   5     3222.50     3136.47     40.98 o 
 -11   0   5     3557.25     3560.43     38.97 o 
  -9   0   5     1658.35     1674.62     18.14 o 
  -7   0   5     4339.76     4662.63     45.18 o 
  -5   0   5      244.69      208.06      4.38 o 
  -3   0   5     6056.82     5750.27     66.72 o 
  -1   0   5      943.15      967.61     10.38 o 
   1   0   5    13812.94    13957.71    171.11 o 
   3   0   5    14269.57    13492.31    127.04 o 
   5   0   5     5108.64     4931.59     48.33 o 
   7   0   5     2170.12     2368.86     25.37 o 
   9   0   5      561.97      556.23     22.98 o 
  11   0   5       33.07       36.53      6.93 o 
 -17   1   5        3.48        2.65      5.07 o 
 -16   1   5        1.49        6.41      6.53 o 
 -15   1   5        1.05        1.31      3.00 o 
 -14   1   5      106.67      103.69      4.84 o 
 -13   1   5       39.03       41.05      3.30 o 
 -12   1   5      283.53      282.23      4.65 o 
 -11   1   5       69.08       72.33      5.01 o 
 -10   1   5     2779.78     2814.21     20.50 o 
  -9   1   5     1592.39     1534.72     11.90 o 
  -8   1   5      808.41      730.23      6.39 o 
  -7   1   5     7854.12     7766.21     52.22 o 
  -6   1   5     1428.56     1313.79      9.90 o 
  -5   1   5     3825.23     3739.54     31.35 o 
  -4   1   5      249.05      296.09      4.01 o 
  -3   1   5     3259.03     2850.62     32.90 o 
  -2   1   5     3256.70     3221.09     38.01 o 
  -1   1   5      792.22      617.46     13.30 o 
   0   1   5       46.70       40.08      4.43 o 
   1   1   5     7867.56     8543.87     75.41 o 
   2   1   5     2727.93     2828.31     22.83 o 
   3   1   5     1121.76     1397.30     11.73 o 
   4   1   5      741.98      833.78      7.16 o 
   5   1   5     2256.80     2237.49     16.60 o 
   6   1   5      116.48      120.27      2.61 o 
   7   1   5     5348.96     5271.30     40.59 o 
   8   1   5      507.79      543.04      7.74 o 
   9   1   5     2519.73     2521.73     24.37 o 
  10   1   5      348.64      385.42      8.27 o 
  11   1   5      994.47     1026.62     19.30 o 
  12   1   5      361.72      378.55     11.42 o 
 -16   2   5      707.01      764.50     12.95 o 
 -15   2   5      608.64      596.49     16.18 o 
 -14   2   5     1477.50     1441.52     18.42 o 
 -13   2   5     1017.00     1044.86     12.53 o 
 -12   2   5     3160.94     3159.83     44.59 o 
 -11   2   5      527.96      519.04      7.23 o 
 -10   2   5     2199.06     2154.89     27.97 o 
  -9   2   5      615.95      669.32     10.53 o 
  -8   2   5      380.02      349.92      5.00 o 
  -7   2   5       78.96       72.72      1.70 o 
  -6   2   5     1953.77     2116.40     16.85 o 
  -5   2   5       24.72       35.87      2.17 o 
  -4   2   5     5583.56     6043.70     81.57 o 
  -3   2   5      668.67      808.33     16.68 o 
  -2   2   5        6.10       36.71      1.06 o 
  -1   2   5    10567.54    11068.35    309.65 o 
   0   2   5    14444.53    13802.20    422.98 o 
   1   2   5     9233.59     9346.57    124.21 o 
   2   2   5    11167.08    10963.59    117.90 o 
   3   2   5     2225.44     2329.24     29.07 o 
   4   2   5     6785.39     6736.56     45.83 o 
   5   2   5     2929.58     2940.53     23.58 o 
   6   2   5      781.29      783.44     13.49 o 
   7   2   5     1337.11     1308.76     18.94 o 
   8   2   5      514.85      527.69      7.82 o 
   9   2   5      155.37      152.80      4.52 o 
  10   2   5       28.34       29.33      3.68 o 
  11   2   5        1.94        5.68      3.49 o 
  12   2   5        0.12        1.19      3.52 o 
 -16   3   5      163.91      181.58      9.56 o 
 -15   3   5       31.73       32.40      4.06 o 
 -14   3   5        3.11        7.09      2.71 o 
 -13   3   5      212.42      215.38      5.34 o 
 -12   3   5      799.56      743.47      9.62 o 
 -11   3   5      203.71      208.84      4.74 o 
 -10   3   5     3327.66     3252.93     34.03 o 
  -9   3   5      298.93      292.28      4.97 o 
  -8   3   5     5205.44     5131.57     38.90 o 
  -7   3   5     1864.84     1902.06     18.31 o 
  -6   3   5     5813.00     5832.55     48.43 o 
  -5   3   5      909.71     1017.79     25.05 o 
  -4   3   5     8755.30     8856.53    223.76 o 
  -3   3   5     1069.94     1170.60     30.43 o 
  -2   3   5      795.34      726.87     21.14 o 
  -1   3   5      544.11      551.14     11.40 o 
   0   3   5      145.07      238.16     10.33 o 
   1   3   5     1473.67     1710.09     36.18 o 
   2   3   5        0.62       25.25      9.12 o 
   3   3   5      110.80       87.75      2.57 o 
   4   3   5      416.83      424.28      5.19 o 
   5   3   5       62.57       82.49      3.13 o 
   6   3   5     1181.59     1171.55     12.88 o 
   7   3   5     1299.80     1298.90     19.43 o 
   8   3   5     1804.38     1738.38     27.60 o 
   9   3   5      122.91      119.75      4.47 o 
  10   3   5     1457.33     1404.54     19.62 o 
  11   3   5       45.85       46.07      4.19 o 
  12   3   5      661.21      666.28     14.76 o 
 -16   4   5      619.28      621.72     18.65 o 
 -15   4   5      358.75      333.76      7.25 o 
 -14   4   5      827.79      866.01     11.56 o 
 -13   4   5      480.88      497.26      8.04 o 
 -12   4   5     1113.05     1125.83     13.12 o 
 -11   4   5       71.44       66.22      3.17 o 
 -10   4   5     2553.32     2423.15     22.99 o 
  -9   4   5       89.51       86.83      3.25 o 
  -8   4   5      121.22      126.42      3.94 o 
  -7   4   5      975.27      991.44      9.35 o 
  -6   4   5      927.41      963.69      9.97 o 
  -5   4   5      455.74      452.13      9.99 o 
  -4   4   5     2494.06     2595.91     39.36 o 
  -3   4   5      627.94      630.67     12.00 o 
  -2   4   5     5994.89     6258.62    115.22 o 
  -1   4   5      435.67      426.57     10.30 o 
   0   4   5     1292.45     1252.74     44.62 o 
   1   4   5      348.69      389.46     13.72 o 
   2   4   5     7971.48     8158.25    220.77 o 
   3   4   5     1059.87      999.39     18.81 o 
   4   4   5     4577.91     4528.84     39.73 o 
   5   4   5     1049.72     1051.11     26.38 o 
   6   4   5     2923.00     2929.58     27.47 o 
   7   4   5     1741.54     1684.68     33.82 o 
   8   4   5      162.36      170.28      7.65 o 
   9   4   5     1121.53     1087.34     22.41 o 
  10   4   5       61.76       60.75      4.64 o 
  11   4   5       31.86       31.97      4.31 o 
 -15   5   5        0.18        0.00      3.34 o 
 -14   5   5       34.81       31.33      3.68 o 
 -13   5   5       73.31       84.40      5.28 o 
 -12   5   5      313.19      283.52      6.10 o 
 -11   5   5      658.72      637.15      9.02 o 
 -10   5   5        0.50        1.26      2.00 o 
  -9   5   5      807.65      825.09     10.11 o 
  -8   5   5     1025.74     1040.56     18.97 o 
  -7   5   5     1925.23     1962.46     21.59 o 
  -6   5   5     1747.92     1746.67     16.56 o 
  -5   5   5     7854.19     8132.30    120.10 o 
  -4   5   5     1858.11     1878.92     30.52 o 
  -3   5   5     3562.40     3613.41     51.83 o 
  -2   5   5     1288.13     1345.00     20.64 o 
  -1   5   5     2276.50     2401.97     63.05 o 
   0   5   5     1317.52     1360.40     48.97 o 
   1   5   5       23.23       21.62      1.83 o 
   2   5   5       58.69       51.54      2.40 o 
   3   5   5       55.88       81.98      5.74 o 
   4   5   5       49.87       52.53      2.92 o 
   5   5   5      177.34      160.68      4.45 o 
   6   5   5      715.07      711.92      9.61 o 
   7   5   5      901.56      895.66     11.49 o 
   8   5   5     1602.95     1524.40     25.11 o 
   9   5   5     1329.83     1334.36     25.89 o 
  10   5   5      460.30      434.16      9.61 o 
  11   5   5      644.89      659.30     12.44 o 
 -14   6   5       45.03       35.47      3.86 o 
 -13   6   5      948.90      913.78     12.60 o 
 -12   6   5      111.20      102.42      5.94 o 
 -11   6   5     1410.53     1382.49     15.67 o 
 -10   6   5        0.48        0.09      2.30 o 
  -9   6   5      565.90      560.51      8.20 o 
  -8   6   5       14.77       23.11      2.87 o 
  -7   6   5      572.77      552.55      8.76 o 
  -6   6   5       74.48       75.18      4.65 o 
  -5   6   5      144.06      154.49      4.48 o 
  -4   6   5      490.77      499.33      6.60 o 
  -3   6   5     1475.77     1552.71     34.46 o 
  -2   6   5       11.13       20.61      2.86 o 
  -1   6   5     8130.94     8259.19    228.38 o 
   0   6   5        3.12        0.00      1.77 o 
   1   6   5     5438.42     5559.40    152.90 o 
   2   6   5        4.18        4.90      2.46 o 
   3   6   5     7881.43     7951.16    127.37 o 
   4   6   5      604.69      609.90     11.47 o 
   5   6   5     2703.17     2659.01     25.82 o 
   6   6   5      399.91      371.57      8.30 o 
   7   6   5      481.20      468.75     15.67 o 
   8   6   5       24.27       19.16      3.86 o 
   9   6   5       37.89       33.12      4.51 o 
  10   6   5       54.61       61.70      5.33 o 
 -13   7   5       60.80       56.24      4.37 o 
 -12   7   5       76.22       72.95      4.34 o 
 -11   7   5      251.69      269.35      6.47 o 
 -10   7   5       18.95       19.27      3.90 o 
  -9   7   5     1900.70     1971.86     23.16 o 
  -8   7   5      775.34      739.29     12.47 o 
  -7   7   5     2872.11     2928.59     41.78 o 
  -6   7   5      703.30      718.32     10.59 o 
  -5   7   5     1314.18     1342.88     16.27 o 
  -4   7   5        6.15       11.58      2.65 o 
  -3   7   5        1.18        6.44      2.94 o 
  -2   7   5      792.85      865.98     27.90 o 
  -1   7   5        0.60        3.64      2.36 o 
   0   7   5       37.77       36.55      3.08 o 
   1   7   5      226.30      220.36     16.14 o 
   2   7   5        1.08        0.55      2.69 o 
   3   7   5      264.50      235.93     12.13 o 
   4   7   5      315.80      330.38      6.61 o 
   5   7   5       42.65       58.07      7.27 o 
   6   7   5       94.34       97.22      4.95 o 
   7   7   5      660.83      651.99     13.85 o 
   8   7   5      150.42      150.62      9.38 o 
   9   7   5     1389.13     1413.37     37.13 o 
 -12   8   5      738.38      735.23     23.34 o 
 -11   8   5      163.09      172.69      6.60 o 
 -10   8   5      335.26      322.36      8.07 o 
  -9   8   5       80.55       93.91      4.92 o 
  -8   8   5      169.96      167.67      5.84 o 
  -7   8   5       56.29       45.44      4.89 o 
  -6   8   5        9.22        5.96      2.96 o 
  -5   8   5        0.64        0.13      3.46 o 
  -4   8   5      185.77      183.82      9.85 o 
  -3   8   5      315.45      326.46      8.64 o 
  -2   8   5     1733.47     1751.45     57.26 o 
  -1   8   5      767.64      788.87     23.70 o 
   0   8   5     1063.63     1072.97     18.33 o 
   1   8   5     2228.52     2169.46     31.20 o 
   2   8   5      927.35      891.75     40.90 o 
   3   8   5     1205.34     1249.25     54.25 o 
   4   8   5      924.93      957.23     18.31 o 
   5   8   5      414.23      435.09     14.99 o 
   6   8   5      965.72      951.04     17.63 o 
   7   8   5        0.80        1.99      4.30 o 
   8   8   5      103.19       90.49      5.99 o 
 -10   9   5      205.25      212.52      8.98 o 
  -9   9   5       77.39       62.49      4.89 o 
  -8   9   5      925.50     1001.75     38.28 o 
  -7   9   5      343.57      339.93     10.28 o 
  -6   9   5     2369.28     2484.65     35.28 o 
  -5   9   5       66.06       62.13      7.84 o 
  -4   9   5     2483.84     2727.98     53.37 o 
  -3   9   5        3.21        4.38      5.29 o 
  -2   9   5     1677.53     1743.85     67.54 o 
  -1   9   5       11.33       15.62      6.75 o 
   0   9   5      607.95      597.85     18.54 o 
   1   9   5        9.64       12.58      6.38 o 
   2   9   5        3.25        8.15      6.14 o 
   3   9   5       51.34       47.64      5.45 o 
   4   9   5      527.82      568.71     13.72 o 
   5   9   5       12.99       14.98      4.52 o 
   6   9   5      258.48      261.93      8.42 o 
  -7  10   5      177.63      201.15     13.49 o 
  -6  10   5       69.25       72.40      8.63 o 
  -5  10   5       15.75       13.80      7.36 o 
  -4  10   5       61.93       69.30      8.27 o 
  -3  10   5        5.51        5.23      6.57 o 
  -2  10   5      310.39      277.68     13.80 o 
  -1  10   5        3.16        5.11      7.23 o 
   0  10   5      805.95      790.61     23.46 o 
   1  10   5       71.56       62.92      8.88 o 
   2  10   5      884.94      805.51     16.37 o 
   3  10   5       71.48       65.22      6.51 o 
 -16   0   6        1.05        4.07      6.26 o 
 -14   0   6      428.05      404.79     14.04 o 
 -12   0   6      956.10      981.53     22.91 o 
 -10   0   6     1967.02     1952.82     21.03 o 
  -8   0   6     4593.42     4208.73     41.33 o 
  -6   0   6     9501.62     9525.87    117.93 o 
  -4   0   6     1429.17     1285.51     13.58 o 
  -2   0   6     2704.61     2402.82     50.64 o 
   0   0   6    18526.77    17582.45    206.12 o 
   2   0   6      308.54      308.66     16.30 o 
   4   0   6     1104.08     1124.81     13.11 o 
   6   0   6     5920.01     5835.13     57.31 o 
   8   0   6     5247.90     5281.80     95.38 o 
  10   0   6     4913.38     5081.08     94.10 o 
  12   0   6      473.64      488.74     19.09 o 
 -17   1   6      350.30      408.74     13.25 o 
 -16   1   6      389.97      402.67     13.80 o 
 -15   1   6      113.52      120.79      5.57 o 
 -14   1   6     1942.14     1930.68     22.87 o 
 -13   1   6      406.79      397.08      6.62 o 
 -12   1   6     1906.57     1892.49     18.60 o 
 -11   1   6     1071.02     1076.38     15.35 o 
 -10   1   6      266.14      255.20      3.93 o 
  -9   1   6       13.47       14.34      1.78 o 
  -8   1   6     1046.78     1156.90      9.27 o 
  -7   1   6       46.77       38.02      1.35 o 
  -6   1   6      624.31      592.73      8.44 o 
  -5   1   6       45.90       80.25      3.65 o 
  -4   1   6      809.35      712.50      7.87 o 
  -3   1   6      677.50      617.73      5.80 o 
  -2   1   6    10662.87    10175.95     76.41 o 
  -1   1   6     6113.45     6079.90     40.98 o 
   0   1   6    10820.03    10604.12    123.99 o 
   1   1   6     3750.94     3670.07     30.61 o 
   2   1   6     4878.81     4635.95     40.39 o 
   3   1   6     8924.27     8938.09     80.02 o 
   4   1   6     5002.43     4901.10     36.05 o 
   5   1   6     1368.20     1353.66     12.22 o 
   6   1   6      256.97      313.16      4.75 o 
   7   1   6        4.00        5.64      2.04 o 
   8   1   6       23.74       37.99      2.88 o 
   9   1   6      906.63      895.99     13.23 o 
  10   1   6        3.12        7.62      4.49 o 
  11   1   6        2.04        7.63      4.88 o 
  12   1   6       33.34       36.82      7.05 o 
 -16   2   6       99.53       89.38      5.33 o 
 -15   2   6      130.11      156.19      5.88 o 
 -14   2   6       30.67       36.02      3.04 o 
 -13   2   6       89.91       97.37      3.88 o 
 -12   2   6       32.16       39.68      2.77 o 
 -11   2   6     2871.83     2988.50     30.63 o 
 -10   2   6     1501.17     1561.22     15.58 o 
  -9   2   6    10815.64    10846.52     79.69 o 
  -8   2   6     5701.13     5865.70     49.12 o 
  -7   2   6    24051.29    23286.76    189.89 o 
  -6   2   6     5340.91     5267.91     49.00 o 
  -5   2   6     5504.82     5423.01     80.23 o 
  -4   2   6     1947.69     1941.75     30.19 o 
  -3   2   6      332.05      300.14      6.34 o 
  -2   2   6     1107.30     1144.35     20.23 o 
  -1   2   6       51.21       65.38      1.48 o 
   0   2   6      174.05      185.38      6.80 o 
   1   2   6       59.76       65.43      2.48 o 
   2   2   6      148.33      212.69      3.78 o 
   3   2   6     2437.38     2541.27     23.35 o 
   4   2   6      516.72      513.61      8.24 o 
   5   2   6      642.12      626.25      6.99 o 
   6   2   6      946.48      920.10     10.78 o 
   7   2   6      328.01      360.10     14.37 o 
   8   2   6      844.62      857.86     14.42 o 
   9   2   6      507.96      572.02      8.74 o 
  10   2   6       86.18       89.70      5.43 o 
  11   2   6      446.75      458.68     21.06 o 
  12   2   6      419.14      464.97     14.59 o 
 -16   3   6       50.24       48.14      5.53 o 
 -15   3   6      954.73      976.65     12.58 o 
 -14   3   6       58.95       58.72      3.69 o 
 -13   3   6     1783.62     1818.46     44.03 o 
 -12   3   6       21.62       22.39      2.66 o 
 -11   3   6      405.32      389.08      6.36 o 
 -10   3   6     1145.49     1104.06     12.14 o 
  -9   3   6       11.77       11.38      1.85 o 
  -8   3   6       58.54       79.12      2.39 o 
  -7   3   6     1674.78     1664.64     15.60 o 
  -6   3   6        3.48        3.53      2.21 o 
  -5   3   6     2851.88     2877.22     38.33 o 
  -4   3   6      422.59      405.63     11.94 o 
  -3   3   6     2478.92     2499.53     76.82 o 
  -2   3   6      340.08      436.34      9.92 o 
  -1   3   6     4601.00     4552.65    156.40 o 
   0   3   6      131.12      175.33      8.05 o 
   1   3   6     8429.78     8234.77    159.71 o 
   2   3   6     2424.08     2550.33     56.85 o 
   3   3   6     5613.50     5589.44     70.95 o 
   4   3   6        1.08       10.59      4.28 o 
   5   3   6     1365.05     1338.05     14.35 o 
   6   3   6        9.18       10.71      2.14 o 
   7   3   6      138.27      149.26      4.55 o 
   8   3   6        1.14        2.82      2.48 o 
   9   3   6       38.48       47.22      3.45 o 
  10   3   6      209.17      216.21      6.95 o 
  11   3   6      148.76      149.16      6.60 o 
 -16   4   6        2.60        0.71      4.13 o 
 -15   4   6       93.75      102.12      5.98 o 
 -14   4   6        0.44        2.05      2.68 o 
 -13   4   6      704.35      671.73      9.61 o 
 -12   4   6        0.34        0.86      2.20 o 
 -11   4   6     1001.63      995.27     11.76 o 
 -10   4   6      262.42      266.21      5.27 o 
  -9   4   6     2232.41     2179.03     20.83 o 
  -8   4   6      603.59      619.72      8.90 o 
  -7   4   6      429.13      434.71     17.40 o 
  -6   4   6      847.84      851.71      9.18 o 
  -5   4   6     4964.34     4972.20     68.93 o 
  -4   4   6     1471.87     1474.33     33.00 o 
  -3   4   6     5228.81     5438.88    122.40 o 
  -2   4   6     2768.30     2866.11     73.98 o 
  -1   4   6     2669.19     2869.87    122.11 o 
   0   4   6     3379.37     3496.21    119.14 o 
   1   4   6      209.14      228.82      5.00 o 
   2   4   6       11.70       18.85      1.82 o 
   3   4   6       69.95       69.56      2.77 o 
   4   4   6     1074.15     1061.38     11.98 o 
   5   4   6     3884.25     3934.29     35.54 o 
   6   4   6     1347.29     1345.20     14.86 o 
   7   4   6     4323.61     4400.95     39.92 o 
   8   4   6      606.02      554.61      8.79 o 
   9   4   6     1169.99     1129.32     20.02 o 
  10   4   6      134.59      130.42      8.33 o 
  11   4   6      685.71      697.81     15.77 o 
 -15   5   6      306.33      310.86      7.33 o 
 -14   5   6      627.68      652.29     10.09 o 
 -13   5   6      293.07      287.46      6.49 o 
 -12   5   6     1435.55     1396.45     17.11 o 
 -11   5   6      629.88      609.00      8.81 o 
 -10   5   6       75.75       87.86      3.61 o 
  -9   5   6      285.66      287.30      6.13 o 
  -8   5   6       53.31       55.15      3.08 o 
  -7   5   6      126.75      130.52      4.00 o 
  -6   5   6      327.21      347.47      5.30 o 
  -5   5   6     2577.99     2633.45     49.09 o 
  -4   5   6     1469.85     1416.51     32.24 o 
  -3   5   6     4262.43     4340.82    115.73 o 
  -2   5   6      803.14      806.89     19.91 o 
  -1   5   6     2517.35     2676.92     90.28 o 
   0   5   6     2198.86     2293.92     78.44 o 
   1   5   6     1706.79     1797.24     67.38 o 
   2   5   6     5268.31     5388.28    125.74 o 
   3   5   6        6.33        4.24      2.38 o 
   4   5   6      641.53      616.33      9.84 o 
   5   5   6       23.46       27.37      2.82 o 
   6   5   6      694.96      721.47     10.01 o 
   7   5   6      250.25      245.64      6.24 o 
   8   5   6      133.42      129.00      5.13 o 
   9   5   6      272.54      290.09      8.12 o 
  10   5   6        1.10        4.12      4.20 o 
 -14   6   6      141.46      128.57      5.36 o 
 -13   6   6       97.47       91.00      4.54 o 
 -12   6   6      629.79      647.77      9.71 o 
 -11   6   6      280.55      249.15      8.70 o 
 -10   6   6     1047.25     1091.25     21.80 o 
  -9   6   6      100.86       97.31      4.36 o 
  -8   6   6     4467.18     4465.30     74.82 o 
  -7   6   6      200.69      213.34      5.34 o 
  -6   6   6     3801.21     3975.09     47.11 o 
  -5   6   6      187.54      195.51      4.12 o 
  -4   6   6     2380.36     2501.06     31.87 o 
  -3   6   6      214.46      220.28      8.82 o 
  -2   6   6      692.05      736.67     15.10 o 
  -1   6   6      832.67      836.68     26.28 o 
   0   6   6      203.77      190.61      9.78 o 
   1   6   6     1922.59     2016.25     54.05 o 
   2   6   6      930.09      890.69     20.08 o 
   3   6   6       24.08       30.98      3.33 o 
   4   6   6       92.48      119.70      6.80 o 
   5   6   6      137.70      126.56      4.53 o 
   6   6   6      752.97      737.16     10.49 o 
   7   6   6      654.73      650.44     10.06 o 
   8   6   6     1852.52     1743.62     27.31 o 
   9   6   6      158.88      162.61      7.07 o 
 -13   7   6      286.11      293.02      8.16 o 
 -12   7   6       76.90       89.74      5.12 o 
 -11   7   6      144.71      144.29      5.71 o 
 -10   7   6        0.22        0.71      2.81 o 
  -9   7   6        4.42        4.87      2.97 o 
  -8   7   6       74.73       75.03      4.20 o 
  -7   7   6      206.11      209.62      6.98 o 
  -6   7   6      106.31      112.15      4.32 o 
  -5   7   6       64.68       72.28      3.68 o 
  -4   7   6        8.47        8.76      2.44 o 
  -3   7   6     2567.78     2574.50    138.08 o 
  -2   7   6     1448.99     1500.40     36.00 o 
  -1   7   6      647.58      632.07     27.51 o 
   0   7   6     5369.99     5353.95    144.80 o 
   1   7   6      402.28      364.87      9.42 o 
   2   7   6     4241.81     4203.57    130.06 o 
   3   7   6      178.54      165.41      5.79 o 
   4   7   6     1686.45     1758.05     46.20 o 
   5   7   6       21.01       19.27      3.20 o 
   6   7   6      219.10      206.66      5.99 o 
   7   7   6        0.15        1.16      3.70 o 
   8   7   6        6.03        6.04      4.33 o 
 -12   8   6      168.01      150.09      7.52 o 
 -11   8   6      285.78      292.30     10.71 o 
 -10   8   6      961.71      915.10     14.63 o 
  -9   8   6      425.96      469.54     10.73 o 
  -8   8   6     1303.08     1336.13     17.52 o 
  -7   8   6      749.31      769.60     24.92 o 
  -6   8   6     1461.57     1547.43     23.94 o 
  -5   8   6     1847.78     1929.12     28.07 o 
  -4   8   6      696.68      702.89     37.54 o 
  -3   8   6      902.00      936.85     27.78 o 
  -2   8   6       26.15       24.66      3.27 o 
  -1   8   6     1005.26     1026.28     23.31 o 
   0   8   6        0.05        1.48      3.90 o 
   1   8   6      282.50      288.14     15.53 o 
   2   8   6      319.04      333.99     12.34 o 
   3   8   6       79.19       74.92      4.82 o 
   4   8   6      263.12      286.26      6.87 o 
   5   8   6      401.19      395.84      9.33 o 
   6   8   6      613.76      607.31     11.69 o 
   7   8   6      564.82      553.05     11.47 o 
 -10   9   6       32.81       31.32      4.65 o 
  -9   9   6      115.12      118.47      7.23 o 
  -8   9   6      305.06      327.45     10.47 o 
  -7   9   6      230.17      246.91      9.11 o 
  -6   9   6       23.82       21.52      6.20 o 
  -5   9   6      814.22      861.67     23.28 o 
  -4   9   6       96.29       95.98      8.33 o 
  -3   9   6      566.93      554.31     25.17 o 
  -2   9   6       16.58       11.86      3.61 o 
  -1   9   6     1209.39     1170.92     20.45 o 
   0   9   6      178.27      177.96      8.36 o 
   1   9   6     1125.94     1084.27     19.56 o 
   2   9   6      222.82      201.69     12.04 o 
   3   9   6     1077.50     1051.03     65.41 o 
   4   9   6       18.39       14.10      5.45 o 
   5   9   6      587.64      583.47     23.37 o 
  -7  10   6     1582.85     1838.65     41.88 o 
  -6  10   6      156.60      146.20     11.61 o 
  -5  10   6      434.73      482.53     17.57 o 
  -4  10   6      179.71      171.00     11.43 o 
  -3  10   6      947.60      934.44     45.77 o 
  -2  10   6        2.45        0.00      6.99 o 
  -1  10   6      295.63      313.67     15.32 o 
   0  10   6        4.13        2.25      7.36 o 
   1  10   6      151.06      137.56     11.18 o 
   2  10   6       59.55       60.94      6.69 o 
 -17   0   7      127.08      146.38     11.00 o 
 -15   0   7      709.83      718.27     20.61 o 
 -13   0   7     1499.66     1500.67     31.85 o 
 -11   0   7     1714.14     1741.07     21.16 o 
  -9   0   7      473.46      461.84      6.82 o 
  -7   0   7      735.72      793.28     16.84 o 
  -5   0   7     4963.38     4850.50     46.85 o 
  -3   0   7     1631.14     1374.03     21.45 o 
  -1   0   7    24348.02    23268.32    227.46 o 
   1   0   7    22820.79    22834.35    268.07 o 
   3   0   7     5015.75     5067.67     49.61 o 
   5   0   7      296.64      294.53      5.68 o 
   7   0   7      459.14      447.58     10.04 o 
   9   0   7       15.83       22.92      7.05 o 
  11   0   7        0.41        3.46      7.29 o 
 -17   1   7      265.69      254.82      9.86 o 
 -16   1   7       33.88       43.18      5.48 o 
 -15   1   7      386.00      356.03     11.94 o 
 -14   1   7        2.63        6.58      3.02 o 
 -13   1   7      626.50      641.75      8.76 o 
 -12   1   7     1438.22     1478.72     20.66 o 
 -11   1   7     2565.24     2493.35     25.49 o 
 -10   1   7     2720.49     2662.44     21.55 o 
  -9   1   7     3529.52     3454.27     31.37 o 
  -8   1   7     2093.57     2067.72     36.45 o 
  -7   1   7     2229.34     2050.04     18.58 o 
  -6   1   7     1451.73     1424.44     11.83 o 
  -5   1   7     1455.74     1467.14     21.63 o 
  -4   1   7     1438.04     1380.47     19.73 o 
  -3   1   7     1580.90     1491.44     16.91 o 
  -2   1   7      211.86      269.48      3.87 o 
  -1   1   7     1127.06     1189.35     13.55 o 
   0   1   7        0.12        4.61      1.95 o 
   1   1   7       39.48       41.90      2.07 o 
   2   1   7      560.94      470.45      5.22 o 
   3   1   7      896.13      853.69     18.50 o 
   4   1   7     1392.65     1335.56     12.14 o 
   5   1   7     5008.22     4996.39     38.70 o 
   6   1   7      205.44      203.96      4.01 o 
   7   1   7     3732.70     3697.46     33.75 o 
   8   1   7      104.02       95.60      4.77 o 
   9   1   7     3229.34     3241.59     45.13 o 
  10   1   7      182.18      203.57      8.63 o 
  11   1   7      592.25      631.99     26.63 o 
 -17   2   7      375.68      389.54     30.91 o 
 -16   2   7     1145.02     1194.39     62.34 o 
 -15   2   7      860.03      894.12     25.02 o 
 -14   2   7     1037.10     1044.69     16.57 o 
 -13   2   7      329.71      325.91      6.88 o 
 -12   2   7      484.10      484.25      7.26 o 
 -11   2   7      109.46      109.21      3.65 o 
 -10   2   7      475.55      453.71      5.68 o 
  -9   2   7      524.16      487.76      5.79 o 
  -8   2   7      587.09      551.85      6.78 o 
  -7   2   7      380.13      415.37      5.66 o 
  -6   2   7      828.67      789.29      8.47 o 
  -5   2   7        5.70       25.55      4.53 o 
  -4   2   7      213.31      184.59      2.43 o 
  -3   2   7     1132.38     1053.58     17.56 o 
  -2   2   7     5471.12     5643.02    140.19 o 
  -1   2   7       15.65        2.85      0.84 o 
   0   2   7     6927.50     7100.59    146.77 o 
   1   2   7     3291.03     3044.51     60.22 o 
   2   2   7     6703.42     6497.98     55.01 o 
   3   2   7     2066.82     2037.01     17.17 o 
   4   2   7      475.67      473.03      5.89 o 
   5   2   7      581.94      644.69      7.40 o 
   6   2   7      320.20      351.99      6.21 o 
   7   2   7      206.43      244.27      5.52 o 
   8   2   7        0.04        4.51      2.53 o 
   9   2   7        0.25        1.02      2.69 o 
  10   2   7       17.77       16.88      4.98 o 
  11   2   7       56.65       53.33      6.90 o 
 -16   3   7       58.93       59.48      5.06 o 
 -15   3   7        2.29        6.85      3.02 o 
 -14   3   7      220.06      215.81      5.63 o 
 -13   3   7        8.86       11.15      2.65 o 
 -12   3   7      741.34      709.40      9.42 o 
 -11   3   7      226.87      203.82      4.64 o 
 -10   3   7     3658.89     3622.19     32.36 o 
  -9   3   7      602.84      602.36      7.46 o 
  -8   3   7     8246.33     7936.03     65.72 o 
  -7   3   7     2608.15     2615.07     28.80 o 
  -6   3   7     8477.42     8432.68    143.39 o 
  -5   3   7      404.89      404.65      7.26 o 
  -4   3   7     4010.32     3901.66     80.57 o 
  -3   3   7     1757.96     1777.61     37.71 o 
  -2   3   7     1913.11     1916.18     39.37 o 
  -1   3   7     2375.22     2733.82     88.64 o 
   0   3   7      509.59      510.69     19.40 o 
   1   3   7     2122.43     2230.08     42.62 o 
   2   3   7     3141.74     3129.61     46.29 o 
   3   3   7      353.22      371.10      6.28 o 
   4   3   7     6127.39     6020.30     66.25 o 
   5   3   7      372.33      328.59      9.78 o 
   6   3   7     7657.05     7427.69     73.27 o 
   7   3   7      191.42      185.11      4.99 o 
   8   3   7     1836.27     1883.36     19.92 o 
   9   3   7       40.91       36.48      3.52 o 
  10   3   7      170.52      185.35      5.92 o 
 -16   4   7      250.48      249.41      6.80 o 
 -15   4   7       70.83       71.76      4.25 o 
 -14   4   7      622.81      631.39     14.03 o 
 -13   4   7      226.27      230.43      5.67 o 
 -12   4   7      724.23      719.41     11.24 o 
 -11   4   7      351.97      351.09      6.29 o 
 -10   4   7        1.23        1.20      2.26 o 
  -9   4   7      947.60      878.55     11.74 o 
  -8   4   7        2.34        2.02      1.59 o 
  -7   4   7        1.59       12.12      3.26 o 
  -6   4   7      336.25      335.94      9.52 o 
  -5   4   7      678.84      647.59     16.33 o 
  -4   4   7     5510.57     5500.40    145.55 o 
  -3   4   7      604.74      582.67      9.92 o 
  -2   4   7     4930.45     5029.34    169.51 o 
  -1   4   7      932.98      900.00     36.21 o 
   0   4   7     8290.60     8354.31    295.57 o 
   1   4   7     1312.77     1314.24     27.25 o 
   2   4   7     2382.91     2380.81     25.26 o 
   3   4   7      869.30      880.15     10.14 o 
   4   4   7     1087.71     1067.13     12.26 o 
   5   4   7       26.25       29.22      2.69 o 
   6   4   7      348.65      348.22      6.62 o 
   7   4   7      132.06      138.24      4.76 o 
   8   4   7      272.07      284.67      6.53 o 
   9   4   7       39.63       40.08      3.63 o 
  10   4   7      122.74      117.37      7.61 o 
 -15   5   7      130.66      130.72      5.36 o 
 -14   5   7      646.13      625.07      9.81 o 
 -13   5   7      428.65      435.89      7.85 o 
 -12   5   7     1419.05     1408.32     15.77 o 
 -11   5   7      461.17      482.16      8.80 o 
 -10   5   7      727.66      717.35     10.83 o 
  -9   5   7     1827.25     1826.81     34.00 o 
  -8   5   7      311.96      373.83     23.37 o 
  -7   5   7     2406.30     2431.49     39.67 o 
  -6   5   7       46.39       44.40      2.28 o 
  -5   5   7     2524.52     2489.67     41.12 o 
  -4   5   7        4.81        7.21      1.53 o 
  -3   5   7     3771.52     3791.16     79.54 o 
  -2   5   7      311.38      295.43     14.81 o 
  -1   5   7       71.57       53.31      2.87 o 
   0   5   7      646.96      646.05     28.09 o 
   1   5   7        4.42        7.76      4.30 o 
   2   5   7       41.77       45.02      2.61 o 
   3   5   7       64.99       62.12      3.50 o 
   4   5   7     1801.47     1753.33     25.11 o 
   5   5   7     1112.72     1138.05     13.50 o 
   6   5   7      685.68      723.34     10.28 o 
   7   5   7     2364.14     2215.78     35.39 o 
   8   5   7      720.23      705.36     10.72 o 
   9   5   7      551.26      511.48      9.37 o 
 -14   6   7        6.04       12.04      3.49 o 
 -13   6   7      511.21      538.37      9.63 o 
 -12   6   7        2.78        1.85      3.25 o 
 -11   6   7       18.37       25.44      3.48 o 
 -10   6   7      124.91      112.78      4.76 o 
  -9   6   7      119.05      119.53      4.68 o 
  -8   6   7       15.32       16.13      2.69 o 
  -7   6   7       26.12       29.74      2.82 o 
  -6   6   7       92.24       98.48      3.35 o 
  -5   6   7      334.06      332.51      8.50 o 
  -4   6   7       56.70       55.48      3.13 o 
  -3   6   7      980.95     1015.48     23.80 o 
  -2   6   7     1783.99     1731.47     45.52 o 
  -1   6   7     5466.41     5478.81    264.35 o 
   0   6   7      365.24      399.56     25.03 o 
   1   6   7     7232.49     7459.87    209.84 o 
   2   6   7      120.46      111.62      4.67 o 
   3   6   7     2248.10     2240.64     33.32 o 
   4   6   7       47.86       49.79      3.33 o 
   5   6   7      876.20      881.17     11.71 o 
   6   6   7        4.23        3.19      2.92 o 
   7   6   7      176.65      190.13      6.02 o 
   8   6   7        2.83        0.00      3.35 o 
 -13   7   7      330.27      307.26      8.33 o 
 -12   7   7        0.09        2.28      3.34 o 
 -11   7   7     1232.74     1181.53     16.35 o 
 -10   7   7      245.17      256.87      6.99 o 
  -9   7   7     1791.48     1857.68     33.87 o 
  -8   7   7      365.64      370.27      7.57 o 
  -7   7   7     3951.52     3965.46     51.00 o 
  -6   7   7      369.56      409.72     14.29 o 
  -5   7   7     2397.36     2376.20     27.78 o 
  -4   7   7      752.24      753.59     15.03 o 
  -3   7   7       66.83       57.58      3.69 o 
  -2   7   7      303.22      303.01      6.85 o 
  -1   7   7        0.52        3.62      2.77 o 
   0   7   7      103.34      105.69      4.57 o 
   1   7   7      806.49      807.66     21.22 o 
   2   7   7      237.54      210.66      7.67 o 
   3   7   7     2452.72     2496.14     85.52 o 
   4   7   7      340.72      319.48     11.66 o 
   5   7   7      988.69      986.52     13.06 o 
   6   7   7       78.81       77.62      4.44 o 
   7   7   7      948.40      978.82     13.57 o 
 -12   8   7      374.34      380.08     11.76 o 
 -11   8   7        0.61        0.18      3.69 o 
 -10   8   7      341.29      324.80      8.03 o 
  -9   8   7      324.14      326.19     12.92 o 
  -8   8   7       50.45       50.04      5.07 o 
  -7   8   7     1318.48     1333.27     21.81 o 
  -6   8   7       39.25       37.15      4.72 o 
  -5   8   7      476.07      500.62     12.67 o 
  -4   8   7      251.42      247.73      8.14 o 
  -3   8   7      275.18      287.28      7.21 o 
  -2   8   7     2844.21     2815.11     54.77 o 
  -1   8   7      474.31      477.64      9.15 o 
   0   8   7     1599.92     1543.74     24.61 o 
   1   8   7       97.93      106.33      6.46 o 
   2   8   7      504.00      502.33     12.31 o 
   3   8   7      778.42      780.70     21.03 o 
   4   8   7      663.05      625.95     26.42 o 
   5   8   7      206.69      186.14      6.27 o 
   6   8   7       11.64        3.05      4.47 o 
  -9   9   7      170.59      175.59      8.63 o 
  -8   9   7      919.83      988.64     18.79 o 
  -7   9   7       16.01       16.64      4.61 o 
  -6   9   7     1019.10     1103.24     28.02 o 
  -5   9   7       10.32       17.20      6.26 o 
  -4   9   7      316.90      319.72     27.96 o 
  -3   9   7        0.42        3.92      3.49 o 
  -2   9   7      256.08      258.22      9.24 o 
  -1   9   7       20.49       22.67      5.02 o 
   0   9   7      284.56      259.04      9.43 o 
   1   9   7       30.92       25.19      5.11 o 
   2   9   7      168.64      162.81     17.20 o 
   3   9   7       13.90        9.58      4.43 o 
   4   9   7      461.40      451.17     12.96 o 
  -6  10   7       75.22       83.10      9.48 o 
  -5  10   7       17.32       23.46      7.36 o 
  -4  10   7      611.31      564.04     51.31 o 
  -3  10   7        1.09        1.76      7.54 o 
  -2  10   7      994.90      980.63     27.54 o 
  -1  10   7       14.02        4.74      8.02 o 
   0  10   7      819.48      796.38     24.25 o 
 -16   0   8      319.92      288.99     13.68 o 
 -14   0   8      716.65      746.66     20.42 o 
 -12   0   8     1590.43     1563.24     22.51 o 
 -10   0   8     5634.84     5493.81     66.00 o 
  -8   0   8     2152.67     2085.72     32.92 o 
  -6   0   8     1613.89     1436.71     17.44 o 
  -4   0   8        2.99        2.28      1.22 o 
  -2   0   8      236.43      233.87      6.29 o 
   0   0   8       12.40       22.59      2.36 o 
   2   0   8     1489.62     1482.27     27.33 o 
   4   0   8     2192.23     2056.05     28.20 o 
   6   0   8      740.04      763.27     13.86 o 
   8   0   8     2739.13     2913.75     58.30 o 
  10   0   8     1337.79     1381.65     34.83 o 
 -17   1   8      202.55      230.35      9.65 o 
 -16   1   8      623.54      595.96     17.08 o 
 -15   1   8      197.16      196.68      7.80 o 
 -14   1   8      541.30      517.30     15.32 o 
 -13   1   8      221.62      247.17      8.19 o 
 -12   1   8        0.88        4.18      2.05 o 
 -11   1   8      348.71      331.43      4.86 o 
 -10   1   8      116.71      122.00      3.33 o 
  -9   1   8       39.10       33.31      2.05 o 
  -8   1   8      447.87      453.35      6.01 o 
  -7   1   8     2019.21     2073.06     19.14 o 
  -6   1   8      467.16      482.85      6.29 o 
  -5   1   8       57.86       43.05      3.78 o 
  -4   1   8     1441.24     1364.23     11.61 o 
  -3   1   8      359.63      302.23      4.77 o 
  -2   1   8     7664.74     7486.14     66.26 o 
  -1   1   8     2060.33     1966.03     14.54 o 
   0   1   8     9704.18     9224.52    116.21 o 
   1   1   8      552.55      509.00      7.35 o 
   2   1   8     6780.68     6621.04     56.27 o 
   3   1   8      528.94      546.20      9.13 o 
   4   1   8     2817.34     2927.05     23.94 o 
   5   1   8      497.99      523.01      6.56 o 
   6   1   8       74.12       76.84      4.56 o 
   7   1   8      141.61      125.75      5.07 o 
   8   1   8       36.51       38.11      4.91 o 
   9   1   8        0.26        1.48      4.23 o 
  10   1   8      259.89      271.51     10.14 o 
 -17   2   8       22.31       28.45      5.58 o 
 -16   2   8       70.22       81.20      9.24 o 
 -15   2   8       62.60       91.76      6.23 o 
 -14   2   8      228.51      221.45      5.48 o 
 -13   2   8      167.61      169.33      4.79 o 
 -12   2   8      341.43      336.01      5.95 o 
 -11   2   8     1648.62     1665.39     16.80 o 
 -10   2   8      250.00      265.38      8.30 o 
  -9   2   8     2216.20     2197.32     20.39 o 
  -8   2   8      699.09      701.76     10.91 o 
  -7   2   8     4918.68     4854.49     46.55 o 
  -6   2   8      797.31      756.58      8.34 o 
  -5   2   8      867.28      773.91     13.18 o 
  -4   2   8     2057.86     2107.96     38.12 o 
  -3   2   8      263.23      198.25      3.01 o 
  -2   2   8      758.34      802.39     14.07 o 
  -1   2   8     1826.46     1912.03     51.20 o 
   0   2   8     1126.48     1152.45     15.54 o 
   1   2   8      183.73      171.37      6.73 o 
   2   2   8     1536.73     1548.11     15.47 o 
   3   2   8     6243.46     6108.73     50.94 o 
   4   2   8      158.69      160.51      3.62 o 
   5   2   8     4693.63     4724.67     54.35 o 
   6   2   8     1380.24     1323.61     19.26 o 
   7   2   8     1236.86     1264.60     16.03 o 
   8   2   8      408.89      418.21      9.13 o 
   9   2   8      278.34      279.41     10.08 o 
  10   2   8      237.58      240.23      9.99 o 
 -16   3   8       90.56       98.01      5.59 o 
 -15   3   8     1198.63     1212.50     14.66 o 
 -14   3   8       57.14       69.23      3.72 o 
 -13   3   8      807.47      800.89     10.52 o 
 -12   3   8       13.60       18.63      2.55 o 
 -11   3   8       86.46       90.31      5.46 o 
 -10   3   8        0.14        0.63      1.95 o 
  -9   3   8     1573.52     1547.46     15.30 o 
  -8   3   8       11.35       57.82     23.08 o 
  -7   3   8      411.56      424.93      6.36 o 
  -6   3   8     1211.05     1149.95     13.28 o 
  -5   3   8     4674.08     4644.33    135.43 o 
  -4   3   8      568.56      603.74      8.69 o 
  -3   3   8    15418.87    16207.58    418.48 o 
  -2   3   8       50.21       51.32      3.26 o 
  -1   3   8    10028.79    10153.07    249.91 o 
   0   3   8      105.69       85.96      5.78 o 
   1   3   8     2233.90     2328.32     74.46 o 
   2   3   8       32.97       36.74      3.66 o 
   3   3   8      435.00      431.45      5.79 o 
   4   3   8      509.04      498.04      7.48 o 
   5   3   8      355.27      387.99      7.59 o 
   6   3   8      294.18      263.27      5.79 o 
   7   3   8      643.37      611.66      9.25 o 
   8   3   8       78.67       83.42      4.23 o 
   9   3   8       34.10       40.02      3.89 o 
  10   3   8        4.15        4.19      5.31 o 
 -16   4   8        0.02        1.51      3.51 o 
 -15   4   8      698.47      652.04     10.14 o 
 -14   4   8      172.08      168.90      5.36 o 
 -13   4   8     1444.36     1401.82     17.15 o 
 -12   4   8      110.18      120.99      4.81 o 
 -11   4   8     1236.35     1228.35     15.73 o 
 -10   4   8       53.28       63.32      3.50 o 
  -9   4   8     2911.68     2854.19     54.92 o 
  -8   4   8     1390.61     1343.53     22.94 o 
  -7   4   8      671.75      656.88     11.77 o 
  -6   4   8       57.52       66.28      3.59 o 
  -5   4   8      971.20      992.28     27.09 o 
  -4   4   8       12.62       15.79      1.72 o 
  -3   4   8      332.92      311.51     13.40 o 
  -2   4   8      406.98      432.17     10.41 o 
  -1   4   8      173.34      193.67      7.49 o 
   0   4   8       46.73       57.82      2.50 o 
   1   4   8     1459.96     1398.66     43.12 o 
   2   4   8        2.55        3.58      1.87 o 
   3   4   8     2141.00     2052.19     28.90 o 
   4   4   8      252.82      236.12      6.91 o 
   5   4   8     2188.45     2080.32     39.77 o 
   6   4   8      193.00      176.73      5.23 o 
   7   4   8     1368.00     1344.95     15.74 o 
   8   4   8      288.47      300.37      7.00 o 
   9   4   8      732.85      779.55     14.27 o 
 -15   5   8      113.40      117.92      5.09 o 
 -14   5   8      435.66      446.87      8.31 o 
 -13   5   8        8.84        7.78      3.40 o 
 -12   5   8      192.61      193.32      6.00 o 
 -11   5   8       18.04       18.27      3.06 o 
 -10   5   8       57.39       52.61      3.49 o 
  -9   5   8      259.30      237.00      5.73 o 
  -8   5   8        1.97        2.63      2.78 o 
  -7   5   8       46.25       35.60      2.35 o 
  -6   5   8        1.95        3.77      1.66 o 
  -5   5   8      519.00      520.29     13.87 o 
  -4   5   8     1123.24     1161.97     31.19 o 
  -3   5   8     3467.17     3457.47    108.62 o 
  -2   5   8     3151.39     3110.63    110.29 o 
  -1   5   8     7949.65     7732.42    341.81 o 
   0   5   8     3799.89     3760.51    128.08 o 
   1   5   8     3098.46     3057.09     91.27 o 
   2   5   8     1928.02     1821.66     29.88 o 
   3   5   8      212.49      205.94     10.13 o 
   4   5   8      400.95      394.71      7.11 o 
   5   5   8       10.67        8.48      3.40 o 
   6   5   8      166.34      171.34      6.55 o 
   7   5   8        1.82        2.17      2.93 o 
   8   5   8       12.78       14.92      3.69 o 
 -14   6   8      406.71      404.26      9.40 o 
 -13   6   8       21.81       26.04      3.83 o 
 -12   6   8     1061.69     1063.05     23.67 o 
 -11   6   8      203.63      193.99      6.09 o 
 -10   6   8     1631.22     1634.90     28.84 o 
  -9   6   8      130.92      129.26     10.42 o 
  -8   6   8     1324.89     1283.82     46.77 o 
  -7   6   8        0.76        3.22      2.79 o 
  -6   6   8      653.94      639.21     15.77 o 
  -5   6   8      290.77      307.60     10.43 o 
  -4   6   8      305.28      307.76      8.75 o 
  -3   6   8      687.03      680.72     30.77 o 
  -2   6   8       12.90       14.55      2.77 o 
  -1   6   8        3.62        2.04      2.36 o 
   0   6   8       37.38       40.26      3.25 o 
   1   6   8      209.27      154.55      6.43 o 
   2   6   8      451.08      436.37     19.87 o 
   3   6   8       55.34       50.81      3.89 o 
   4   6   8     1374.28     1436.87     25.43 o 
   5   6   8        8.39        9.79      3.41 o 
   6   6   8     1700.93     1702.94     19.19 o 
   7   6   8        2.12        2.30      3.54 o 
 -13   7   8      141.54      133.98      7.72 o 
 -12   7   8       65.47       71.31      4.91 o 
 -11   7   8       37.19       33.94      3.98 o 
 -10   7   8       79.64       63.94      4.20 o 
  -9   7   8       25.59       21.26      3.73 o 
  -8   7   8      680.25      684.82     23.56 o 
  -7   7   8        6.90        5.40      3.45 o 
  -6   7   8     1646.27     1718.10     27.81 o 
  -5   7   8      644.26      668.23     10.64 o 
  -4   7   8     2328.44     2361.55     40.66 o 
  -3   7   8      487.97      466.63     14.23 o 
  -2   7   8     2839.47     2906.87    110.28 o 
  -1   7   8      700.18      690.54     25.63 o 
   0   7   8     2643.38     2523.30     44.22 o 
   1   7   8      628.21      597.60     13.23 o 
   2   7   8      892.11      879.20     16.95 o 
   3   7   8      251.18      216.75      8.53 o 
   4   7   8      144.73      134.09      5.27 o 
   5   7   8       15.39       10.72      3.33 o 
   6   7   8       52.64       57.23      4.56 o 
 -11   8   8      726.02      775.33     43.49 o 
 -10   8   8      109.35      103.45      6.75 o 
  -9   8   8      740.88      792.19     15.92 o 
  -8   8   8      306.62      319.24      9.86 o 
  -7   8   8      293.38      340.28      9.84 o 
  -6   8   8      931.72      995.43     40.64 o 
  -5   8   8      161.26      164.25     10.03 o 
  -4   8   8      723.46      734.02     14.79 o 
  -3   8   8      115.04      128.08      5.44 o 
  -2   8   8       14.14       14.25      3.67 o 
  -1   8   8       51.28       52.72      5.52 o 
   0   8   8      720.89      686.36     14.85 o 
   1   8   8      111.01      112.70      6.90 o 
   2   8   8      824.86      795.98     16.57 o 
   3   8   8       56.93       48.62      4.87 o 
   4   8   8     1015.03      994.30     22.26 o 
   5   8   8      195.78      206.92      7.75 o 
  -9   9   8       28.69       23.27      5.19 o 
  -8   9   8      155.95      162.30      9.88 o 
  -7   9   8       66.66       72.43      6.25 o 
  -6   9   8      212.49      228.87     12.52 o 
  -5   9   8      383.68      364.46     34.22 o 
  -4   9   8      172.49      170.77      8.01 o 
  -3   9   8     1247.59     1232.65     19.49 o 
  -2   9   8       46.15       51.71      6.60 o 
  -1   9   8     1207.65     1164.46     21.21 o 
   0   9   8       56.53       57.97      6.36 o 
   1   9   8     1848.72     1754.08     28.45 o 
   2   9   8        2.53        0.09      5.26 o 
  -4  10   8      124.62      122.38      7.47 o 
  -3  10   8       35.92       31.12      8.08 o 
  -2  10   8      173.83      179.54      9.53 o 
 -17   0   9      482.35      546.12     19.39 o 
 -15   0   9      105.16      116.65      9.73 o 
 -13   0   9      232.75      239.50     11.98 o 
 -11   0   9       57.00       56.79      4.35 o 
  -9   0   9      791.87      801.99     13.05 o 
  -7   0   9     1032.31     1041.44     12.26 o 
  -5   0   9     6802.84     6633.13     74.75 o 
  -3   0   9     2081.07     2071.06     29.89 o 
  -1   0   9     5433.18     5302.47     64.24 o 
   1   0   9    11120.81    10691.07    126.06 o 
   3   0   9     6201.69     6232.74    116.44 o 
   5   0   9      116.55      136.54      6.02 o 
   7   0   9       62.60       61.21      7.84 o 
   9   0   9      877.28      944.40     26.81 o 
 -17   1   9       77.58       80.96      7.42 o 
 -16   1   9      182.46      213.65      8.59 o 
 -15   1   9      300.94      304.05      9.52 o 
 -14   1   9      186.11      204.43      6.02 o 
 -13   1   9     1228.69     1254.56     16.13 o 
 -12   1   9     1247.47     1203.86     13.12 o 
 -11   1   9     2984.62     3027.98     27.52 o 
 -10   1   9     1098.30     1082.98     13.31 o 
  -9   1   9     3580.07     3478.84     57.48 o 
  -8   1   9      539.87      526.81      7.77 o 
  -7   1   9     2804.79     2807.14     36.30 o 
  -6   1   9       14.83       20.82      1.28 o 
  -5   1   9     1253.66     1204.45      9.64 o 
  -4   1   9        0.87        2.71      1.04 o 
  -3   1   9      165.81      173.00      2.66 o 
  -2   1   9      176.29      176.73      3.84 o 
  -1   1   9     2615.46     2545.25     34.23 o 
   0   1   9        4.37        5.89      1.53 o 
   1   1   9     2074.27     1972.04     45.29 o 
   2   1   9      173.98      161.86      3.94 o 
   3   1   9      965.01      948.35     13.58 o 
   4   1   9       83.62       84.33      3.41 o 
   5   1   9     1478.27     1440.73     15.55 o 
   6   1   9     1774.33     1843.86     39.94 o 
   7   1   9      949.64      969.06     15.31 o 
   8   1   9      503.96      488.28     12.74 o 
   9   1   9      708.09      826.18     17.68 o 
 -16   2   9      330.10      315.56     10.14 o 
 -15   2   9      154.39      176.29      7.22 o 
 -14   2   9      526.42      569.64     10.08 o 
 -13   2   9       47.98       43.07      3.11 o 
 -12   2   9       65.02       67.99      3.70 o 
 -11   2   9       61.05       54.41      2.79 o 
 -10   2   9      141.08      129.16      3.78 o 
  -9   2   9      590.06      577.81      8.38 o 
  -8   2   9      262.30      268.81      4.66 o 
  -7   2   9     1770.13     1736.00     23.59 o 
  -6   2   9     6037.89     5826.92    115.34 o 
  -5   2   9     1327.09     1275.05     21.53 o 
  -4   2   9    14901.58    15264.87    198.59 o 
  -3   2   9     1658.18     1574.60     19.05 o 
  -2   2   9     8745.28     8802.14    194.03 o 
  -1   2   9      577.54      518.66      8.34 o 
   0   2   9     2252.62     2187.53     37.86 o 
   1   2   9       72.82       78.59      6.66 o 
   2   2   9       25.29       26.14      2.30 o 
   3   2   9      678.94      638.30      7.47 o 
   4   2   9      587.43      551.99      7.18 o 
   5   2   9       17.29       23.15      2.75 o 
   6   2   9       88.35       58.30      4.20 o 
   7   2   9        0.20        2.27      3.24 o 
   8   2   9       23.38       17.74      4.03 o 
   9   2   9        4.50        5.34      5.11 o 
 -16   3   9      171.18      187.37      7.12 o 
 -15   3   9       12.00       11.90      3.19 o 
 -14   3   9      704.01      699.99     10.04 o 
 -13   3   9      164.45      163.18      5.51 o 
 -12   3   9     2041.77     2010.10     23.17 o 
 -11   3   9      148.12      143.93      4.78 o 
 -10   3   9     3779.48     3663.23     32.54 o 
  -9   3   9     1415.43     1348.43     13.87 o 
  -8   3   9     2903.16     2885.70     40.91 o 
  -7   3   9      243.30      232.71      4.28 o 
  -6   3   9      906.07      878.65     22.33 o 
  -5   3   9      748.13      732.86     12.87 o 
  -4   3   9      978.80      973.64     18.59 o 
  -3   3   9      380.48      400.36      7.16 o 
  -2   3   9      208.48      227.08      4.97 o 
  -1   3   9      222.75      225.91     11.27 o 
   0   3   9      416.79      435.95      8.20 o 
   1   3   9       58.17       73.22      2.99 o 
   2   3   9     2653.84     2658.58     36.60 o 
   3   3   9      410.81      408.74      6.16 o 
   4   3   9     5740.70     5675.55     64.49 o 
   5   3   9       85.91      104.89      4.17 o 
   6   3   9     1934.06     1990.89     20.77 o 
   7   3   9       39.73       38.89      3.57 o 
   8   3   9      990.34     1076.76     16.54 o 
   9   3   9       34.32       20.29      4.64 o 
 -16   4   9      639.02      673.57     10.70 o 
 -15   4   9      125.75      130.98      8.63 o 
 -14   4   9       22.29       23.88      3.81 o 
 -13   4   9       14.67       13.13      3.28 o 
 -12   4   9      171.02      161.60      7.04 o 
 -11   4   9      165.02      172.16      5.42 o 
 -10   4   9     1248.18     1203.08     20.05 o 
  -9   4   9      397.73      414.49      6.36 o 
  -8   4   9      941.12      917.11     11.63 o 
  -7   4   9       21.46       19.10      2.27 o 
  -6   4   9     1016.02     1031.16     29.76 o 
  -5   4   9        8.04        8.50      1.89 o 
  -4   4   9     3687.00     3700.41     94.00 o 
  -3   4   9       13.64       21.70      2.18 o 
  -2   4   9     8006.07     7638.89    247.08 o 
  -1   4   9      481.31      448.85     13.55 o 
   0   4   9     2664.68     2774.90     66.15 o 
   1   4   9     1034.89      964.97     16.84 o 
   2   4   9      264.20      274.11      8.75 o 
   3   4   9      428.56      444.39      8.82 o 
   4   4   9      227.50      241.33      5.71 o 
   5   4   9      102.53      100.74      4.15 o 
   6   4   9       37.24       44.70      3.57 o 
   7   4   9        8.45        9.50      3.08 o 
   8   4   9      146.70      164.54      5.98 o 
 -15   5   9      138.43      163.64      7.61 o 
 -14   5   9      122.95      118.49      5.53 o 
 -13   5   9      540.91      565.37     10.36 o 
 -12   5   9      256.74      262.69      7.86 o 
 -11   5   9      979.50      963.02     13.59 o 
 -10   5   9     1185.99     1152.31     18.13 o 
  -9   5   9      425.02      449.97      8.05 o 
  -8   5   9     2164.88     2123.00     32.00 o 
  -7   5   9      643.28      682.92     27.15 o 
  -6   5   9     1140.90     1093.09     25.24 o 
  -5   5   9     1392.71     1356.77     37.12 o 
  -4   5   9      478.04      447.17     16.07 o 
  -3   5   9        6.93        9.89      2.08 o 
  -2   5   9      156.60      172.25      7.45 o 
  -1   5   9        1.62        7.55      2.86 o 
   0   5   9      844.57      816.85     39.90 o 
   1   5   9      828.46      896.80     24.30 o 
   2   5   9      913.13      897.51     22.26 o 
   3   5   9     1032.43     1011.56     14.44 o 
   4   5   9      456.45      468.11      8.55 o 
   5   5   9      492.79      476.64      8.37 o 
   6   5   9       75.72       70.39      4.18 o 
   7   5   9      599.66      611.74     10.21 o 
 -14   6   9       70.99       71.73      5.23 o 
 -13   6   9       10.03       17.47      3.67 o 
 -12   6   9      251.46      236.18      6.80 o 
 -11   6   9      145.17      121.55      5.18 o 
 -10   6   9      222.72      217.72      6.18 o 
  -9   6   9       42.71       39.69      3.32 o 
  -8   6   9      191.24      183.47     12.40 o 
  -7   6   9     1409.08     1416.19     26.62 o 
  -6   6   9     1037.35     1055.81     24.78 o 
  -5   6   9     1566.28     1640.07     35.60 o 
  -4   6   9       52.86       56.81      5.81 o 
  -3   6   9     6248.91     6093.10    245.84 o 
  -2   6   9       54.68       52.37      4.12 o 
  -1   6   9     2206.83     2198.29     91.64 o 
   0   6   9       38.36       35.22      3.39 o 
   1   6   9      114.23      116.16      6.30 o 
   2   6   9        8.50       12.47      5.11 o 
   3   6   9       37.71       34.89      3.82 o 
   4   6   9       94.63       86.86      4.31 o 
   5   6   9       59.31       60.31      4.17 o 
   6   6   9       13.20        8.69      3.51 o 
 -13   7   9      777.74      787.17     20.81 o 
 -12   7   9      203.00      216.63      7.09 o 
 -11   7   9      630.16      639.67     14.20 o 
 -10   7   9      354.97      359.46     10.11 o 
  -9   7   9      926.21      906.31     19.24 o 
  -8   7   9       89.00       83.07      6.41 o 
  -7   7   9      785.60      796.86     25.14 o 
  -6   7   9      749.53      771.34     26.24 o 
  -5   7   9      296.32      307.59      7.15 o 
  -4   7   9       26.83       32.45      3.60 o 
  -3   7   9      248.76      257.12      9.07 o 
  -2   7   9       16.28       17.28      4.29 o 
  -1   7   9        9.13        9.92      3.10 o 
   0   7   9      287.48      263.11      9.00 o 
   1   7   9      452.94      410.22     16.38 o 
   2   7   9       44.28       45.20      5.52 o 
   3   7   9     1696.69     1640.85     41.97 o 
   4   7   9       26.30       31.64      4.65 o 
   5   7   9     1377.69     1385.38     19.84 o 
 -11   8   9        2.86        2.95      4.57 o 
 -10   8   9       75.17       84.59      6.55 o 
  -9   8   9      477.08      456.88     11.86 o 
  -8   8   9       51.97       64.30      5.56 o 
  -7   8   9      723.31      762.44     15.45 o 
  -6   8   9      139.74      145.45      7.05 o 
  -5   8   9     1804.90     1837.58     45.90 o 
  -4   8   9      592.40      566.57     10.55 o 
  -3   8   9     1403.30     1421.37     21.50 o 
  -2   8   9      660.26      649.00     26.54 o 
  -1   8   9     1015.02      956.71     26.02 o 
   0   8   9      936.26      898.03     17.83 o 
   1   8   9      164.14      150.76      8.03 o 
   2   8   9      466.11      440.86     12.36 o 
   3   8   9       26.63       24.73      4.81 o 
  -8   9   9      942.55     1009.07     19.36 o 
  -7   9   9       40.80       43.96      5.33 o 
  -6   9   9      706.53      707.25     60.21 o 
  -5   9   9        1.56        0.93      4.30 o 
  -4   9   9      239.26      245.75     10.17 o 
  -3   9   9       47.09       42.77      4.81 o 
  -2   9   9       15.17       13.74      5.35 o 
  -1   9   9       23.98       25.08      5.73 o 
   0   9   9      368.84      364.04     21.15 o 
   1   9   9      230.37      231.76      9.91 o 
 -16   0  10      413.55      419.19     15.87 o 
 -14   0  10     1576.15     1609.79     34.83 o 
 -12   0  10     2340.07     2324.51     31.57 o 
 -10   0  10     1385.95     1394.69     20.40 o 
  -8   0  10     7794.79     7659.03     90.32 o 
  -6   0  10     2817.37     2799.10     44.40 o 
  -4   0  10        1.22        2.00      1.75 o 
  -2   0  10      917.59      961.35     19.02 o 
   0   0  10     8236.47     8070.19     96.47 o 
   2   0  10     5390.00     5247.42    161.82 o 
   4   0  10     1896.09     1869.62     43.68 o 
   6   0  10     1532.22     1513.26     35.01 o 
   8   0  10      601.17      678.45     22.37 o 
 -17   1  10        0.12        0.00      4.65 o 
 -16   1  10      107.38      111.67      6.76 o 
 -15   1  10       25.84       22.45      4.53 o 
 -14   1  10        8.27        9.02      3.10 o 
 -13   1  10      203.00      208.39      5.89 o 
 -12   1  10        0.21        1.06      2.16 o 
 -11   1  10      180.10      191.02      4.52 o 
 -10   1  10      683.54      661.27      8.42 o 
  -9   1  10       94.78      101.28      3.29 o 
  -8   1  10     1950.47     1836.93     17.62 o 
  -7   1  10        3.52        9.92      1.56 o 
  -6   1  10     3509.98     3582.67     28.02 o 
  -5   1  10     3558.76     3564.60     25.34 o 
  -4   1  10     2306.31     2223.33     26.36 o 
  -3   1  10     4698.50     4835.46     49.58 o 
  -2   1  10     2505.58     2441.70     20.68 o 
  -1   1  10      400.24      398.92      5.98 o 
   0   1  10      126.01      143.75      4.69 o 
   1   1  10      114.00      106.83      3.47 o 
   2   1  10      663.13      665.88      8.74 o 
   3   1  10       96.34       92.04      3.63 o 
   4   1  10      440.12      459.06     13.35 o 
   5   1  10      356.87      358.76      7.93 o 
   6   1  10      106.60      112.10      5.22 o 
   7   1  10      164.58      173.92      8.34 o 
   8   1  10      186.19      218.09      9.27 o 
 -16   2  10      166.51      153.84     13.77 o 
 -15   2  10      639.47      683.39     17.38 o 
 -14   2  10      281.18      273.29      7.62 o 
 -13   2  10     1100.90     1127.50     15.22 o 
 -12   2  10      407.96      390.24      7.74 o 
 -11   2  10     1585.82     1568.30     16.12 o 
 -10   2  10      580.61      577.05      7.79 o 
  -9   2  10     4034.88     3920.97     37.27 o 
  -8   2  10      165.33      156.82      4.82 o 
  -7   2  10       66.72       63.00      2.37 o 
  -6   2  10      642.88      600.02     13.64 o 
  -5   2  10       88.07       93.66      2.68 o 
  -4   2  10       12.18       14.31      1.57 o 
  -3   2  10      777.36      781.51     11.67 o 
  -2   2  10      380.64      404.85      9.85 o 
  -1   2  10       41.39       36.46      3.74 o 
   0   2  10       26.66       30.52      2.22 o 
   1   2  10     2327.04     2307.47     29.75 o 
   2   2  10     1612.64     1555.77     16.21 o 
   3   2  10     2759.54     2719.80     22.96 o 
   4   2  10     1905.86     1887.78     22.85 o 
   5   2  10     2786.44     2707.64     30.88 o 
   6   2  10      699.69      717.03     20.42 o 
   7   2  10      984.94     1016.36     15.56 o 
   8   2  10      177.08      189.51      9.18 o 
 -16   3  10       11.02       11.78      4.14 o 
 -15   3  10      277.38      290.00      7.69 o 
 -14   3  10        0.09        0.00      2.95 o 
 -13   3  10        8.53       10.29      3.18 o 
 -12   3  10        0.53        1.59      2.68 o 
 -11   3  10       13.95       18.78      2.76 o 
 -10   3  10      949.69      891.70     10.51 o 
  -9   3  10       12.18       20.88      3.63 o 
  -8   3  10       41.06       36.64      2.35 o 
  -7   3  10     2759.17     2749.14     25.00 o 
  -6   3  10      205.15      203.69      4.72 o 
  -5   3  10     7345.86     7215.18     65.92 o 
  -4   3  10      355.68      341.52      8.40 o 
  -3   3  10     9797.12     9823.38    195.90 o 
  -2   3  10       60.87       55.58      5.82 o 
  -1   3  10     5596.30     5502.48    120.07 o 
   0   3  10      433.06      414.90     12.34 o 
   1   3  10      161.77      183.14      9.94 o 
   2   3  10      363.74      341.33      6.14 o 
   3   3  10        0.38        4.59      2.47 o 
   4   3  10      147.32      140.20      7.61 o 
   5   3  10        0.09        4.63      2.80 o 
   6   3  10      239.06      235.53      7.28 o 
   7   3  10      489.91      454.66     17.97 o 
   8   3  10        0.01        0.69      3.99 o 
 -15   4  10      261.00      259.38      7.49 o 
 -14   4  10       20.25       20.64      3.71 o 
 -13   4  10     1035.99      995.72     14.39 o 
 -12   4  10        6.07       13.50      3.18 o 
 -11   4  10     3244.68     3101.80     33.30 o 
 -10   4  10      272.79      266.59      6.16 o 
  -9   4  10     1826.70     1762.03     17.58 o 
  -8   4  10     1089.63     1079.06     17.41 o 
  -7   4  10     2578.51     2501.72     52.96 o 
  -6   4  10      901.68      912.97     21.24 o 
  -5   4  10      167.08      149.41      4.06 o 
  -4   4  10      103.76      102.02      3.72 o 
  -3   4  10       96.28       97.03      3.54 o 
  -2   4  10        0.31        0.79      2.12 o 
  -1   4  10     2703.14     2662.18     80.50 o 
   0   4  10       91.70       99.19      5.20 o 
   1   4  10     1945.90     1937.96     57.38 o 
   2   4  10     1067.69     1032.35     24.33 o 
   3   4  10     2744.17     2763.48     29.80 o 
   4   4  10     1479.36     1376.89     15.73 o 
   5   4  10      785.93      806.48     11.24 o 
   6   4  10       49.23       37.32      3.80 o 
   7   4  10      932.60      967.50     15.69 o 
 -15   5  10        3.82        4.93      3.90 o 
 -14   5  10       61.92       58.17      4.46 o 
 -13   5  10      316.59      275.06      7.36 o 
 -12   5  10        1.32        1.65      2.94 o 
 -11   5  10      998.92      925.62     13.29 o 
 -10   5  10        0.41        0.00      2.50 o 
  -9   5  10       47.21       53.17      3.50 o 
  -8   5  10      686.39      692.95     16.03 o 
  -7   5  10       32.89       29.72      3.02 o 
  -6   5  10      948.74      942.48     18.90 o 
  -5   5  10      162.84      154.95      6.18 o 
  -4   5  10     1719.26     1772.64     59.60 o 
  -3   5  10     1033.89      993.06     16.51 o 
  -2   5  10      921.68      939.92     41.71 o 
  -1   5  10      457.88      434.61     14.74 o 
   0   5  10      840.36      837.97     34.58 o 
   1   5  10      401.57      350.63     24.83 o 
   2   5  10       18.31       22.83      3.32 o 
   3   5  10      467.49      474.56     10.77 o 
   4   5  10      267.59      263.46      6.43 o 
   5   5  10        5.24        6.37      3.14 o 
   6   5  10       20.34       21.46      3.81 o 
 -14   6  10     1192.98     1209.78     17.51 o 
 -13   6  10       58.10       63.79      4.88 o 
 -12   6  10     1601.33     1561.67     20.00 o 
 -11   6  10        0.79        4.40      3.12 o 
 -10   6  10     1539.14     1562.76     24.52 o 
  -9   6  10      118.18      102.43      5.90 o 
  -8   6  10      201.15      218.00      7.65 o 
  -7   6  10      152.91      151.97      5.16 o 
  -6   6  10       31.62       37.26      2.97 o 
  -5   6  10      112.07      107.85      4.14 o 
  -4   6  10       20.20       23.18      2.86 o 
  -3   6  10       41.64       57.76      3.68 o 
  -2   6  10      198.03      199.83      7.40 o 
  -1   6  10      119.75      116.63      5.63 o 
   0   6  10     1493.81     1350.02     22.22 o 
   1   6  10      378.36      365.70     10.21 o 
   2   6  10     1669.26     1608.34     25.90 o 
   3   6  10        1.88        3.55      3.58 o 
   4   6  10     1038.69     1034.29     15.98 o 
   5   6  10       21.23       22.50      3.90 o 
 -12   7  10        8.88        9.15      4.40 o 
 -11   7  10       13.10       12.97      4.75 o 
 -10   7  10       40.79       38.20      6.50 o 
  -9   7  10       46.26       39.02      5.29 o 
  -8   7  10       43.45       51.15      5.93 o 
  -7   7  10       32.00       33.47      6.96 o 
  -6   7  10     1610.65     1625.22     56.93 o 
  -5   7  10       24.79       31.99      3.24 o 
  -4   7  10     4645.70     4486.49    103.73 o 
  -3   7  10     1325.91     1309.78     31.07 o 
  -2   7  10     1858.49     1857.74     71.93 o 
  -1   7  10     1274.76     1161.05     20.33 o 
   0   7  10      939.46      898.96     17.39 o 
   1   7  10      496.90      442.95     11.93 o 
   2   7  10      128.11      120.38      7.33 o 
   3   7  10       21.61       16.40      4.49 o 
   4   7  10        6.35        6.25      4.13 o 
 -10   8  10      223.69      247.91     12.22 o 
  -9   8  10      769.93      805.57     16.50 o 
  -8   8  10      208.00      204.33      8.64 o 
  -7   8  10      901.27      929.77     17.73 o 
  -6   8  10       12.34       12.48      3.69 o 
  -5   8  10      167.99      168.06      6.47 o 
  -4   8  10        4.70        7.21      3.65 o 
  -3   8  10        2.02        0.99      3.55 o 
  -2   8  10      204.48      200.63      8.94 o 
  -1   8  10     1249.16     1182.89     21.51 o 
   0   8  10      362.52      350.27     11.37 o 
   1   8  10     1057.84      991.03     19.72 o 
   2   8  10      241.09      253.97     10.57 o 
  -7   9  10      614.08      600.14     39.48 o 
  -6   9  10      235.79      234.11      9.51 o 
  -5   9  10      943.77      926.82     27.63 o 
  -4   9  10        1.07        1.29      4.09 o 
  -3   9  10      254.02      238.19     10.11 o 
  -2   9  10        0.60        2.76      5.37 o 
  -1   9  10      180.50      174.61      9.52 o 
 -15   0  11       54.77       40.79      7.48 o 
 -13   0  11       24.98       18.70      3.80 o 
 -11   0  11      102.64      110.54      7.20 o 
  -9   0  11     1869.02     1848.77     51.03 o 
  -7   0  11     4083.16     3942.96     48.83 o 
  -5   0  11     4526.94     4177.17     72.34 o 
  -3   0  11     2438.60     2374.44     25.18 o 
  -1   0  11       71.26       77.82      5.53 o 
   1   0  11     3808.90     3861.01     72.49 o 
   3   0  11      216.10      219.79     12.16 o 
   5   0  11      207.18      244.91     10.73 o 
   7   0  11      220.14      245.95     14.04 o 
 -16   1  11        7.81       10.24      4.43 o 
 -15   1  11      485.91      523.35     10.05 o 
 -14   1  11      264.82      274.84      7.33 o 
 -13   1  11     1079.58     1084.94     12.75 o 
 -12   1  11      201.68      207.54      5.02 o 
 -11   1  11      547.72      560.22      7.99 o 
 -10   1  11     1510.86     1405.07     17.49 o 
  -9   1  11      521.30      489.27      6.99 o 
  -8   1  11      594.47      566.98      6.63 o 
  -7   1  11       78.72       78.48      2.66 o 
  -6   1  11      282.83      311.91      4.57 o 
  -5   1  11        0.06        3.36      1.55 o 
  -4   1  11      941.56      954.49     11.11 o 
  -3   1  11       30.54       39.85      3.24 o 
  -2   1  11      822.94      807.77      9.58 o 
  -1   1  11      786.08      801.91      9.67 o 
   0   1  11     3710.10     3525.12     33.83 o 
   1   1  11     1595.29     1583.78     16.50 o 
   2   1  11       26.84       29.23      2.60 o 
   3   1  11     2572.08     2552.12     32.53 o 
   4   1  11      382.41      374.75      6.92 o 
   5   1  11     1834.97     1845.39     23.52 o 
   6   1  11       78.25       79.94      5.66 o 
   7   1  11      585.39      590.19     14.67 o 
 -16   2  11       15.77       20.72      5.03 o 
 -15   2  11       33.94       40.41      4.35 o 
 -14   2  11       79.51       88.17      4.66 o 
 -13   2  11       84.39       90.38      4.46 o 
 -12   2  11       38.29       41.04      2.90 o 
 -11   2  11       13.82       12.57      2.34 o 
 -10   2  11      137.27      136.45      3.94 o 
  -9   2  11      390.29      379.83      6.16 o 
  -8   2  11       62.66       65.29      2.55 o 
  -7   2  11     2298.66     2306.68     35.48 o 
  -6   2  11     2905.08     2878.39     43.06 o 
  -5   2  11     3447.43     3421.00     71.63 o 
  -4   2  11     4680.23     4603.92     53.97 o 
  -3   2  11     1269.00     1264.64     24.77 o 
  -2   2  11     2400.40     2426.87     37.16 o 
  -1   2  11      475.81      476.09     10.85 o 
   0   2  11     2466.78     2365.62     22.76 o 
   1   2  11      584.43      547.17      9.18 o 
   2   2  11     1153.36     1139.76     13.12 o 
   3   2  11        1.04        3.61      2.43 o 
   4   2  11        0.11        5.59      4.06 o 
   5   2  11       15.08       11.45      3.56 o 
   6   2  11      722.49      755.58     15.49 o 
   7   2  11      157.07      186.48      7.34 o 
 -16   3  11      423.17      444.98      9.84 o 
 -15   3  11      126.15      105.08      5.42 o 
 -14   3  11      362.78      374.74      8.43 o 
 -13   3  11       55.44       58.28      3.99 o 
 -12   3  11     1970.78     1932.39     22.72 o 
 -11   3  11        0.99        1.12      2.17 o 
 -10   3  11     1586.99     1552.31     18.36 o 
  -9   3  11      214.36      217.53      4.73 o 
  -8   3  11      514.72      512.22      6.50 o 
  -7   3  11       17.58       15.76      1.95 o 
  -6   3  11      252.68      230.58      5.77 o 
  -5   3  11      259.42      256.83      6.38 o 
  -4   3  11      259.49      252.04      5.05 o 
  -3   3  11      456.56      473.21      7.98 o 
  -2   3  11     1797.43     1756.02     20.69 o 
  -1   3  11      365.37      336.96      9.67 o 
   0   3  11     1608.68     1650.09     34.83 o 
   1   3  11       11.43        9.97      2.34 o 
   2   3  11     1943.24     1928.15     19.77 o 
   3   3  11       33.03       32.72      3.22 o 
   4   3  11     1488.30     1459.99     19.33 o 
   5   3  11        0.18        0.48      3.32 o 
   6   3  11     1503.47     1576.75     21.32 o 
   7   3  11       94.38       93.27      6.01 o 
 -15   4  11      104.49      111.92      5.74 o 
 -14   4  11        0.88        0.50      3.25 o 
 -13   4  11       93.72       76.60      4.40 o 
 -12   4  11      207.12      202.31      6.16 o 
 -11   4  11        4.45        5.38      2.84 o 
 -10   4  11      165.89      183.49      4.63 o 
  -9   4  11        0.86        4.83      2.06 o 
  -8   4  11     2811.47     2773.59     30.24 o 
  -7   4  11     1832.55     1801.49     31.52 o 
  -6   4  11     3353.97     3402.97     95.23 o 
  -5   4  11      728.94      751.66     20.86 o 
  -4   4  11     3685.33     3768.46    130.95 o 
  -3   4  11      243.73      247.28      5.33 o 
  -2   4  11     2304.23     2200.30     77.66 o 
  -1   4  11        0.18        1.34      2.43 o 
   0   4  11      651.69      653.25     18.50 o 
   1   4  11       13.28       18.07      3.04 o 
   2   4  11       30.15       37.25      3.53 o 
   3   4  11      113.77       99.81      4.28 o 
   4   4  11       10.48       11.40      3.24 o 
   5   4  11        1.73        1.41      3.13 o 
   6   4  11      109.03      110.50      6.09 o 
 -14   5  11      188.57      178.87      6.72 o 
 -13   5  11      287.71      319.45      7.98 o 
 -12   5  11      291.53      297.71      9.71 o 
 -11   5  11      300.66      313.23      7.37 o 
 -10   5  11      139.53      116.75      9.88 o 
  -9   5  11       33.70       33.67      3.41 o 
  -8   5  11       99.54      107.67      4.81 o 
  -7   5  11       16.07       23.32      3.96 o 
  -6   5  11      104.36      124.06      4.44 o 
  -5   5  11      245.30      252.50      9.41 o 
  -4   5  11        9.34       13.88      2.45 o 
  -3   5  11       55.87       56.94      3.78 o 
  -2   5  11      286.61      301.41     10.69 o 
  -1   5  11      795.19      790.37     30.33 o 
   0   5  11      371.19      372.99     13.18 o 
   1   5  11     1077.30     1000.36     18.33 o 
   2   5  11     1287.63     1251.97     21.62 o 
   3   5  11     1267.41     1285.28     28.07 o 
   4   5  11      498.93      510.25      9.03 o 
   5   5  11     1051.07     1043.34     13.96 o 
 -13   6  11        1.73        0.96      3.87 o 
 -12   6  11       90.94       88.76      6.72 o 
 -11   6  11      179.50      178.87      7.73 o 
 -10   6  11      316.39      301.31      9.13 o 
  -9   6  11      627.25      654.08     13.73 o 
  -8   6  11      137.76      141.18      5.35 o 
  -7   6  11     1124.72     1132.34     35.23 o 
  -6   6  11       88.05       92.23      3.98 o 
  -5   6  11     3215.05     3218.34     83.94 o 
  -4   6  11       34.47       36.81      3.55 o 
  -3   6  11     1618.26     1596.15     61.05 o 
  -2   6  11      168.66      157.70      6.91 o 
  -1   6  11     1526.66     1494.78     78.93 o 
   0   6  11      415.94      358.91     10.42 o 
   1   6  11      105.54      110.25      6.86 o 
   2   6  11       13.51        9.94      4.69 o 
   3   6  11      205.26      200.69      7.32 o 
   4   6  11        0.77        0.00      4.04 o 
 -12   7  11      323.79      346.45     11.15 o 
 -11   7  11      889.16      906.61     21.97 o 
 -10   7  11      242.67      257.74     16.99 o 
  -9   7  11      487.73      528.00     12.61 o 
  -8   7  11      226.31      225.19     12.77 o 
  -7   7  11       32.26       38.00      3.60 o 
  -6   7  11       65.81       71.94      4.02 o 
  -5   7  11      331.27      347.95      8.28 o 
  -4   7  11       64.40       56.67      4.41 o 
  -3   7  11      461.97      451.19     18.92 o 
  -2   7  11       77.38       74.47      4.76 o 
  -1   7  11      498.51      500.96     12.89 o 
   0   7  11        1.52        1.01      4.38 o 
   1   7  11     1351.02     1300.35     23.13 o 
   2   7  11      611.51      626.09     15.07 o 
   3   7  11      531.59      519.78     16.19 o 
  -9   8  11      178.20      184.95      8.78 o 
  -8   8  11      504.38      491.87     29.31 o 
  -7   8  11      777.05      773.39     24.93 o 
  -6   8  11      445.81      446.29     35.62 o 
  -5   8  11      725.63      714.84     15.52 o 
  -4   8  11      834.78      778.68     23.26 o 
  -3   8  11      931.79      897.22     18.14 o 
  -2   8  11      996.75      905.14     18.16 o 
  -1   8  11       19.57       26.51      5.90 o 
   0   8  11       70.96       68.94      6.96 o 
 -16   0  12     1402.89     1433.50     33.98 o 
 -14   0  12     1972.32     2015.77     35.93 o 
 -12   0  12      896.57      890.54     15.60 o 
 -10   0  12      860.75      826.71     14.31 o 
  -8   0  12       18.32       19.81      3.23 o 
  -6   0  12      179.46      185.00      5.87 o 
  -4   0  12      743.23      704.35      9.82 o 
  -2   0  12       69.14       62.26      4.10 o 
   0   0  12       19.63       12.95      4.35 o 
   2   0  12     1969.71     2020.49     62.13 o 
   4   0  12     2373.46     2446.66     40.58 o 
   6   0  12     1335.99     1417.33     34.83 o 
 -16   1  12       10.44       10.28      9.03 o 
 -15   1  12      105.79      103.69      5.13 o 
 -14   1  12       27.41       31.23      3.89 o 
 -13   1  12       13.63       16.93      2.79 o 
 -12   1  12       85.37       88.39      3.69 o 
 -11   1  12      435.05      415.76      6.86 o 
 -10   1  12      633.38      625.87     12.18 o 
  -9   1  12      872.60      846.27     10.22 o 
  -8   1  12     3307.13     3281.59     37.03 o 
  -7   1  12     1130.80     1166.32     11.20 o 
  -6   1  12     4895.61     5014.84     60.41 o 
  -5   1  12      177.43      191.53      4.57 o 
  -4   1  12     3678.63     3747.85     48.61 o 
  -3   1  12       13.45       19.54      2.28 o 
  -2   1  12      449.56      424.14      6.72 o 
  -1   1  12      392.97      408.25      6.63 o 
   0   1  12      113.40      115.44      4.02 o 
   1   1  12      441.48      457.57      7.37 o 
   2   1  12      105.57       97.57      4.08 o 
   3   1  12      258.39      262.20      5.99 o 
   4   1  12        1.40        2.71      2.89 o 
   5   1  12       94.79       99.63      5.25 o 
   6   1  12      413.81      403.12     16.78 o 
 -16   2  12      105.66      100.33      5.55 o 
 -15   2  12      185.31      184.89      6.59 o 
 -14   2  12      262.75      262.25      7.15 o 
 -13   2  12      757.48      748.34     11.84 o 
 -12   2  12      377.83      365.17      6.71 o 
 -11   2  12     1025.33     1004.15     12.36 o 
 -10   2  12       33.21       38.80      2.81 o 
  -9   2  12     1674.64     1596.47     20.22 o 
  -8   2  12       25.92       37.15      4.12 o 
  -7   2  12      755.34      732.05     10.03 o 
  -6   2  12      245.65      257.73      5.16 o 
  -5   2  12      813.24      774.32     14.99 o 
  -4   2  12       82.07       85.83      5.51 o 
  -3   2  12     1731.40     1718.24     37.32 o 
  -2   2  12       60.70       71.58      3.68 o 
  -1   2  12     3053.52     3039.65     38.62 o 
   0   2  12     1219.86     1240.76     13.95 o 
   1   2  12     1955.44     1912.24     25.35 o 
   2   2  12     1311.91     1340.62     25.34 o 
   3   2  12     1954.29     1942.90     48.63 o 
   4   2  12      283.00      289.03      7.90 o 
   5   2  12      398.10      398.01      9.25 o 
   6   2  12      110.80      118.08      6.12 o 
 -15   3  12        1.51        1.51      3.70 o 
 -14   3  12       12.17        7.74      3.55 o 
 -13   3  12      205.08      202.61      6.32 o 
 -12   3  12      391.97      382.06      8.05 o 
 -11   3  12      721.23      747.85      9.91 o 
 -10   3  12      343.14      340.10      6.22 o 
  -9   3  12     2429.75     2393.27     20.49 o 
  -8   3  12       20.91       24.69      3.12 o 
  -7   3  12     3060.05     3036.40     70.14 o 
  -6   3  12       47.40       60.19      7.25 o 
  -5   3  12     2470.39     2442.78     43.03 o 
  -4   3  12      310.69      352.47      6.32 o 
  -3   3  12     1732.48     1672.57     38.62 o 
  -2   3  12       16.77       24.26      3.71 o 
  -1   3  12      374.38      389.29      7.89 o 
   0   3  12        0.50        1.42      2.58 o 
   1   3  12      116.83      136.56      5.41 o 
   2   3  12      282.11      267.88      8.41 o 
   3   3  12        9.69       11.09      3.28 o 
   4   3  12       14.49       13.41      3.75 o 
   5   3  12      498.15      516.16     10.89 o 
 -15   4  12      706.24      732.42     12.64 o 
 -14   4  12      317.16      304.95      7.94 o 
 -13   4  12      814.29      783.14     12.54 o 
 -12   4  12      133.59      128.65      6.54 o 
 -11   4  12      757.29      745.48     11.63 o 
 -10   4  12      106.35      103.31      4.67 o 
  -9   4  12       89.57       89.99      3.82 o 
  -8   4  12      209.20      211.22      5.13 o 
  -7   4  12        0.01        0.00      2.37 o 
  -6   4  12       57.87       59.27      3.24 o 
  -5   4  12       93.46       84.36      3.58 o 
  -4   4  12       18.24       22.47      2.67 o 
  -3   4  12      623.33      653.08     14.87 o 
  -2   4  12      220.69      193.09      7.60 o 
  -1   4  12      715.72      684.97     20.71 o 
   0   4  12        9.20        6.18      3.04 o 
   1   4  12     1296.18     1235.21     21.04 o 
   2   4  12       60.06       54.18      5.26 o 
   3   4  12      435.20      442.24      8.16 o 
   4   4  12      339.08      353.16     14.20 o 
   5   4  12      876.90      920.20     15.26 o 
 -14   5  12       28.53       22.74      4.37 o 
 -13   5  12      153.75      123.43      5.70 o 
 -12   5  12      232.83      208.45      8.42 o 
 -11   5  12      143.80      144.41      7.28 o 
 -10   5  12     1034.96     1018.66     18.22 o 
  -9   5  12      227.08      219.97      6.45 o 
  -8   5  12     1284.53     1311.86     27.63 o 
  -7   5  12     1355.30     1316.13     34.86 o 
  -6   5  12     1693.97     1707.60     53.04 o 
  -5   5  12     1089.12     1025.11     24.97 o 
  -4   5  12      580.98      578.18     14.55 o 
  -3   5  12       36.33       52.33      3.84 o 
  -2   5  12      287.51      293.24     13.05 o 
  -1   5  12       82.77       87.32      4.67 o 
   0   5  12       79.71       81.17      4.68 o 
   1   5  12        6.66        5.37      4.37 o 
   2   5  12       48.65       45.52      5.74 o 
   3   5  12       88.33      103.52      6.12 o 
   4   5  12       42.46       45.16      5.12 o 
 -13   6  12        1.96        0.00      4.59 o 
 -12   6  12      951.33      959.32     18.40 o 
 -11   6  12        0.11        2.37      4.11 o 
 -10   6  12      885.81      928.80     23.52 o 
  -9   6  12      142.04      142.27      7.02 o 
  -8   6  12      305.88      290.58      9.42 o 
  -7   6  12      203.33      216.20      6.36 o 
  -6   6  12       74.84       74.81      3.98 o 
  -5   6  12       64.62       69.68      3.93 o 
  -4   6  12      261.37      281.43      9.21 o 
  -3   6  12        9.19        8.07      3.17 o 
  -2   6  12     1571.15     1481.44     77.91 o 
  -1   6  12       71.87       57.82      4.50 o 
   0   6  12     1980.95     1890.82     29.77 o 
   1   6  12        1.57        1.27      4.37 o 
   2   6  12     1087.50     1130.40     21.32 o 
   3   6  12        6.04        4.32      4.44 o 
 -11   7  12       15.36       16.26      4.98 o 
 -10   7  12      451.94      489.69     12.81 o 
  -9   7  12        4.17        8.84      3.86 o 
  -8   7  12      978.47     1005.57     43.34 o 
  -7   7  12        8.81        7.71      2.96 o 
  -6   7  12     1012.75      981.51     24.26 o 
  -5   7  12      194.67      184.86      6.71 o 
  -4   7  12      541.63      515.06     27.27 o 
  -3   7  12      211.98      223.87      9.50 o 
  -2   7  12       31.13       33.13      5.61 o 
  -1   7  12       74.64       66.42      6.96 o 
   0   7  12      136.25      135.25     16.99 o 
   1   7  12        4.09        7.33      5.24 o 
  -8   8  12       20.83       25.95      4.59 o 
  -7   8  12       11.92        9.55      4.26 o 
  -6   8  12        8.44       13.46      4.12 o 
  -5   8  12       20.57       30.71      4.93 o 
  -4   8  12       20.67       18.74      4.40 o 
  -3   8  12       22.76       25.94     12.13 o 
  -2   8  12      370.34      373.75     16.72 o 
 -15   0  13       22.43       29.30      6.69 o 
 -13   0  13      386.60      425.82     10.70 o 
 -11   0  13      304.80      289.78      8.25 o 
  -9   0  13      329.17      344.20      8.68 o 
  -7   0  13     3857.76     3716.41     47.11 o 
  -5   0  13     2287.35     2316.98     79.69 o 
  -3   0  13       94.36      106.51      5.35 o 
  -1   0  13       68.64       75.17      4.89 o 
   1   0  13       64.39       70.13      5.20 o 
   3   0  13       76.64       87.66      5.99 o 
   5   0  13      530.88      513.72     19.21 o 
 -16   1  13       53.91       66.42      6.53 o 
 -15   1  13      686.53      707.72     12.20 o 
 -14   1  13        3.36        4.73      3.31 o 
 -13   1  13     1146.63     1164.18     13.76 o 
 -12   1  13      199.41      196.72      5.27 o 
 -11   1  13      901.04      874.33     10.98 o 
 -10   1  13      520.99      511.18      7.75 o 
  -9   1  13        1.72        3.73      2.29 o 
  -8   1  13      498.38      484.71      7.30 o 
  -7   1  13     1049.64     1037.04     18.31 o 
  -6   1  13      432.39      411.49      6.66 o 
  -5   1  13     1001.86     1026.99     12.63 o 
  -4   1  13      867.19      856.13     24.02 o 
  -3   1  13      578.95      562.90      7.99 o 
  -2   1  13     4098.77     4170.28     37.67 o 
  -1   1  13     1254.27     1267.57     14.25 o 
   0   1  13     1797.69     1800.21     26.12 o 
   1   1  13     1246.47     1294.69     27.09 o 
   2   1  13      938.93      902.74     11.87 o 
   3   1  13     1051.24     1068.69     13.47 o 
   4   1  13      178.53      189.03      7.06 o 
   5   1  13      497.35      532.38     11.95 o 
 -15   2  13       44.85       32.67      4.23 o 
 -14   2  13      215.83      211.62      6.71 o 
 -13   2  13       19.89       22.26      3.55 o 
 -12   2  13      635.88      648.37      9.30 o 
 -11   2  13      386.08      351.49      6.58 o 
 -10   2  13     1691.50     1729.61     19.19 o 
  -9   2  13     1082.82     1115.74     12.75 o 
  -8   2  13     3279.05     3241.27     39.82 o 
  -7   2  13      327.12      335.08      6.23 o 
  -6   2  13     1703.78     1725.87     39.32 o 
  -5   2  13     1268.18     1261.19     33.31 o 
  -4   2  13       69.60       77.02      3.38 o 
  -3   2  13      431.03      406.48      8.02 o 
  -2   2  13        8.74       17.70      2.98 o 
  -1   2  13       12.77        8.79      2.93 o 
   0   2  13      109.18      130.90      4.58 o 
   1   2  13       55.55       60.27      4.40 o 
   2   2  13       53.08       58.60      3.74 o 
   3   2  13      110.81      106.64      5.36 o 
   4   2  13      126.39      127.33      6.27 o 
   5   2  13      259.74      267.30      8.27 o 
 -15   3  13        3.29        1.81      3.87 o 
 -14   3  13      964.37      974.71     14.98 o 
 -13   3  13        1.36        0.00      3.20 o 
 -12   3  13      607.98      627.92     10.62 o 
 -11   3  13       48.06       46.10      3.35 o 
 -10   3  13      306.71      280.42      5.92 o 
  -9   3  13       17.62       12.51      2.59 o 
  -8   3  13       87.75       90.21      3.79 o 
  -7   3  13       56.67       60.18      3.38 o 
  -6   3  13      102.92      117.36      4.26 o 
  -5   3  13       42.97       47.08      4.76 o 
  -4   3  13      405.84      395.07     11.87 o 
  -3   3  13        1.76        2.54      2.78 o 
  -2   3  13     1484.19     1514.85     39.00 o 
  -1   3  13      171.49      166.10      5.62 o 
   0   3  13     3379.23     3337.12     55.89 o 
   1   3  13      473.06      470.72      9.46 o 
   2   3  13     1949.08     1901.60     38.68 o 
   3   3  13      128.78      136.50      8.52 o 
   4   3  13     1180.77     1178.86     21.02 o 
 -14   4  13       46.80       41.11      4.63 o 
 -13   4  13       72.57       59.91      4.63 o 
 -12   4  13        1.55        7.66      4.71 o 
 -11   4  13       11.55       22.65      4.58 o 
 -10   4  13      723.47      701.25      9.88 o 
  -9   4  13      195.84      190.59     11.41 o 
  -8   4  13     1813.53     1835.38     50.13 o 
  -7   4  13      765.73      730.87     13.97 o 
  -6   4  13     1032.37      992.24     29.13 o 
  -5   4  13      819.34      822.56     22.39 o 
  -4   4  13      719.95      699.06     11.63 o 
  -3   4  13      185.40      185.27      6.08 o 
  -2   4  13      549.72      565.28     27.35 o 
  -1   4  13       82.59       91.13      4.71 o 
   0   4  13      169.77      176.11      6.15 o 
   1   4  13       40.95       32.81      5.18 o 
   2   4  13      132.22      127.68      7.28 o 
   3   4  13      150.85      166.40      8.42 o 
 -13   5  13      810.11      785.37     25.83 o 
 -12   5  13      234.62      258.23     16.17 o 
 -11   5  13      279.81      281.29      9.50 o 
 -10   5  13      102.49       92.89      5.01 o 
  -9   5  13       16.10       20.62      3.10 o 
  -8   5  13      166.26      163.69      5.16 o 
  -7   5  13       36.59       43.14      3.36 o 
  -6   5  13      167.37      175.16      5.22 o 
  -5   5  13      605.66      596.89     17.86 o 
  -4   5  13      511.04      522.11     24.72 o 
  -3   5  13      772.64      755.51     28.96 o 
  -2   5  13      513.45      477.25     18.57 o 
  -1   5  13      902.49      883.58     28.07 o 
   0   5  13      192.33      172.47      7.86 o 
   1   5  13      873.19      848.76     17.51 o 
   2   5  13      192.06      200.84      9.16 o 
 -12   6  13       32.48       16.21      5.99 o 
 -11   6  13      412.88      429.07     11.80 o 
 -10   6  13       18.13       14.30      3.93 o 
  -9   6  13     1190.61     1188.08     29.81 o 
  -8   6  13        8.42        4.80      3.03 o 
  -7   6  13     1084.74     1103.69     16.66 o 
  -6   6  13        0.01        0.39      2.92 o 
  -5   6  13      422.13      424.95     21.59 o 
  -4   6  13        4.40        1.37      3.28 o 
  -3   6  13      389.03      387.11     25.51 o 
  -2   6  13       18.07       14.62      3.79 o 
  -1   6  13       59.06       54.18      6.14 o 
   0   6  13       27.01       28.48      5.38 o 
   1   6  13       12.65       14.21      5.30 o 
 -10   7  13      190.56      185.63      9.68 o 
  -9   7  13       31.84       29.40      4.54 o 
  -8   7  13       26.29       23.54      4.36 o 
  -7   7  13       11.78       14.18      3.48 o 
  -6   7  13       19.21       23.48      4.25 o 
  -5   7  13       29.62       31.11      4.39 o 
  -4   7  13        0.99        0.26      3.64 o 
  -3   7  13      816.88      789.46     29.20 o 
  -2   7  13        7.68        2.79      4.85 o 
  -1   7  13     1296.23     1298.33     29.97 o 
 -14   0  14      477.06      509.38     12.34 o 
 -12   0  14      531.16      550.03     12.26 o 
 -10   0  14       85.35       87.95      5.20 o 
  -8   0  14      533.66      563.16     11.54 o 
  -6   0  14      518.42      481.87     15.80 o 
  -4   0  14     2498.20     2408.36     47.96 o 
  -2   0  14     2137.61     2171.91     35.86 o 
   0   0  14     1701.66     1726.14     26.37 o 
   2   0  14      681.10      649.37     39.15 o 
   4   0  14      100.84      101.56      7.05 o 
 -15   1  14        3.29        3.87      3.76 o 
 -14   1  14      221.23      227.86      6.20 o 
 -13   1  14      112.56      120.00      4.91 o 
 -12   1  14      508.81      510.36      8.27 o 
 -11   1  14      278.18      275.20      6.04 o 
 -10   1  14      407.33      419.78      7.28 o 
  -9   1  14      782.07      775.63     10.19 o 
  -8   1  14      914.50      908.49     15.91 o 
  -7   1  14     1147.03     1145.45     26.06 o 
  -6   1  14     1006.82     1030.25     15.24 o 
  -5   1  14       40.50       46.88      3.04 o 
  -4   1  14      607.82      605.33     10.22 o 
  -3   1  14      536.40      504.36      9.30 o 
  -2   1  14      336.92      345.17      7.75 o 
  -1   1  14      226.82      214.30      5.51 o 
   0   1  14       52.48       52.97      3.48 o 
   1   1  14        3.99        6.93      2.96 o 
   2   1  14       46.93       54.74      3.94 o 
   3   1  14      160.27      177.65      5.87 o 
 -15   2  14      276.15      312.24      8.45 o 
 -14   2  14      171.14      182.52      6.70 o 
 -13   2  14      102.79      108.44      4.58 o 
 -12   2  14       43.33       31.39      3.33 o 
 -11   2  14       63.50       59.15      5.61 o 
 -10   2  14        2.85        2.81      2.95 o 
  -9   2  14        4.70        7.96      2.89 o 
  -8   2  14      183.09      191.42      5.96 o 
  -7   2  14       14.12       12.35      2.65 o 
  -6   2  14      671.08      682.54      9.50 o 
  -5   2  14      169.31      168.08      6.87 o 
  -4   2  14      147.42      153.85      4.65 o 
  -3   2  14     1032.19     1070.81     15.04 o 
  -2   2  14      273.37      269.66      6.97 o 
  -1   2  14     1370.18     1413.18     27.64 o 
   0   2  14      561.72      588.48     10.68 o 
   1   2  14     1718.91     1714.17     32.72 o 
   2   2  14      583.04      622.41      9.91 o 
   3   2  14     1678.24     1698.78     26.12 o 
 -14   3  14       29.24       19.05      4.19 o 
 -13   3  14        2.00        3.49      3.62 o 
 -12   3  14      119.95      100.46      5.05 o 
 -11   3  14      787.57      800.99     12.72 o 
 -10   3  14      321.72      324.48      7.82 o 
  -9   3  14     2253.92     2259.23     25.30 o 
  -8   3  14      130.48      126.22      4.73 o 
  -7   3  14     2205.86     2239.32     49.28 o 
  -6   3  14       54.05       60.06      3.61 o 
  -5   3  14     1548.33     1474.19     44.87 o 
  -4   3  14        0.39        1.58      2.48 o 
  -3   3  14      439.37      444.16      9.07 o 
  -2   3  14       40.98       46.40      5.00 o 
  -1   3  14      113.85      126.91      5.69 o 
   0   3  14       97.89       89.73      4.91 o 
   1   3  14       76.53       83.14      5.12 o 
   2   3  14        3.11        3.77      4.83 o 
   3   3  14      452.25      445.34     12.91 o 
 -13   4  14      106.34      121.66      7.22 o 
 -12   4  14        4.03        7.78      4.06 o 
 -11   4  14       88.02       82.90      4.93 o 
 -10   4  14       60.36       59.09      3.83 o 
  -9   4  14        0.51        0.78      2.63 o 
  -8   4  14       13.64       12.28      2.99 o 
  -7   4  14      113.38      112.45      4.51 o 
  -6   4  14      368.08      344.59      9.01 o 
  -5   4  14      539.24      561.33      8.97 o 
  -4   4  14      563.30      580.47     12.27 o 
  -3   4  14     1030.67     1093.30     40.73 o 
  -2   4  14      217.95      205.93      7.49 o 
  -1   4  14     1539.06     1535.43     53.44 o 
   0   4  14       10.72        9.04      3.78 o 
   1   4  14     1303.15     1268.88     22.80 o 
   2   4  14       77.10       86.49      6.85 o 
 -12   5  14      184.81      185.12      8.79 o 
 -11   5  14      558.69      550.67     24.33 o 
 -10   5  14     1431.18     1408.88     24.74 o 
  -9   5  14      620.15      614.50      9.69 o 
  -8   5  14     1007.01      999.49     30.30 o 
  -7   5  14       24.95       20.45      3.20 o 
  -6   5  14      284.45      264.97      6.36 o 
  -5   5  14        0.72        5.48      2.92 o 
  -4   5  14      706.02      692.87     23.56 o 
  -3   5  14        3.21        4.89      3.56 o 
  -2   5  14      293.92      295.02      9.45 o 
  -1   5  14       73.86       76.09      5.18 o 
   0   5  14       78.25       79.30      6.81 o 
   1   5  14       28.50       25.79      5.88 o 
 -10   6  14        4.15        4.93      3.82 o 
  -9   6  14      117.56      106.19      4.92 o 
  -8   6  14       13.81       11.15      3.35 o 
  -7   6  14      169.75      168.18      5.82 o 
  -6   6  14      191.70      201.35      6.14 o 
  -5   6  14       21.81       25.92      4.07 o 
  -4   6  14      262.19      262.28     11.65 o 
  -3   6  14      345.52      356.71      9.06 o 
  -2   6  14     1051.24     1082.21     37.42 o 
  -1   6  14       61.23       59.35      6.72 o 
  -6   7  14      950.53      944.03     16.76 o 
  -5   7  14      446.21      440.40     26.69 o 
 -13   0  15     1328.66     1393.30     22.89 o 
 -11   0  15     2075.05     1979.74     39.94 o 
  -9   0  15     1908.14     1899.08     40.79 o 
  -7   0  15      209.26      216.53     11.37 o 
  -5   0  15        1.07        2.98      4.50 o 
  -3   0  15      502.71      487.52     16.53 o 
  -1   0  15        8.11       13.38      4.38 o 
   1   0  15        7.61       13.76      4.75 o 
 -14   1  15       22.56       28.80      3.71 o 
 -13   1  15       77.88       80.76      4.35 o 
 -12   1  15       15.50       14.87      3.12 o 
 -11   1  15       39.46       37.15      3.44 o 
 -10   1  15        3.38        0.97      3.08 o 
  -9   1  15       65.62       69.86      4.31 o 
  -8   1  15        1.05        0.00      2.96 o 
  -7   1  15      138.51      123.06      5.20 o 
  -6   1  15       50.23       51.21      5.93 o 
  -5   1  15      571.32      556.24     12.89 o 
  -4   1  15        7.44       14.06      3.81 o 
  -3   1  15     1152.89     1165.51     16.27 o 
  -2   1  15      263.58      261.27      7.23 o 
  -1   1  15     2017.70     2081.66     25.35 o 
   0   1  15      189.38      204.58      6.92 o 
   1   1  15      588.94      605.87      9.91 o 
   2   1  15      461.67      474.43      8.96 o 
 -14   2  15       63.46       67.51      5.11 o 
 -13   2  15      281.93      278.05      9.67 o 
 -12   2  15      562.09      561.66     10.67 o 
 -11   2  15      156.48      147.49      6.65 o 
 -10   2  15      518.19      501.79      9.85 o 
  -9   2  15      233.12      258.27      7.30 o 
  -8   2  15     2070.34     2107.28     26.45 o 
  -7   2  15      462.97      444.45      9.64 o 
  -6   2  15     1541.52     1575.52     42.05 o 
  -5   2  15      316.26      318.41      7.28 o 
  -4   2  15      717.97      732.92     12.12 o 
  -3   2  15      256.24      254.13      7.31 o 
  -2   2  15       25.15       29.40      4.82 o 
  -1   2  15        0.39        3.92      3.49 o 
   0   2  15       54.40       64.64      5.75 o 
   1   2  15      153.03      168.21      6.95 o 
   2   2  15      661.24      710.19     16.29 o 
 -13   3  15      119.58      124.94      7.28 o 
 -12   3  15        0.51        0.00      3.58 o 
 -11   3  15      110.31      102.58      5.34 o 
 -10   3  15      161.77      166.39      6.23 o 
  -9   3  15       42.26       43.89      4.30 o 
  -8   3  15      234.93      229.16      6.84 o 
  -7   3  15      160.05      162.37      5.23 o 
  -6   3  15      256.19      274.93      6.44 o 
  -5   3  15        2.04        3.95      2.76 o 
  -4   3  15      585.91      614.39     11.11 o 
  -3   3  15        0.72        2.19      3.41 o 
  -2   3  15     1095.06     1145.65     35.24 o 
  -1   3  15       65.15       66.61      4.93 o 
   0   3  15      953.67      950.81     15.06 o 
   1   3  15       40.65       40.01      6.03 o 
 -12   4  15      464.15      474.78     12.59 o 
 -11   4  15      302.71      319.05      8.56 o 
 -10   4  15     1776.13     1826.92     23.14 o 
  -9   4  15      190.72      190.80      5.80 o 
  -8   4  15      167.46      158.34      5.36 o 
  -7   4  15       62.27       62.68      3.94 o 
  -6   4  15       12.15       13.90      3.15 o 
  -5   4  15       11.00       11.09      3.58 o 
  -4   4  15       10.83       16.63      3.93 o 
  -3   4  15        2.71        5.57      3.52 o 
  -2   4  15       49.35       50.66      5.28 o 
  -1   4  15       17.26       21.25      4.11 o 
   0   4  15       16.88       18.55      5.72 o 
 -11   5  15        0.11        1.47      4.03 o 
 -10   5  15        2.13        1.09      3.26 o 
  -9   5  15        0.05        0.00      3.30 o 
  -8   5  15        6.79        4.14      3.36 o 
  -7   5  15      131.87      138.75      5.40 o 
  -6   5  15      141.66      149.82      5.63 o 
  -5   5  15      277.84      290.96      9.22 o 
  -4   5  15      704.63      674.66     15.43 o 
  -3   5  15      574.09      584.18     31.11 o 
  -2   5  15      613.35      641.05     25.17 o 
  -8   6  15       50.79       51.21      4.33 o 
  -7   6  15      597.13      600.12     12.84 o 
  -6   6  15       80.91       91.13      5.70 o 
  -5   6  15      163.17      181.68      7.35 o 
 -12   0  16       38.03       59.25      7.39 o 
 -10   0  16        9.70        5.35      6.20 o 
  -8   0  16       40.86       35.38      6.93 o 
  -6   0  16     1266.72     1228.28     30.27 o 
  -4   0  16     3108.97     3164.62     62.13 o 
  -2   0  16     3103.76     3280.06     64.31 o 
   0   0  16      547.27      553.96     13.43 o 
 -13   1  16       44.74       48.94      4.06 o 
 -12   1  16      868.08      902.34     15.43 o 
 -11   1  16       88.14      110.28     15.08 o 
 -10   1  16      997.94      972.74     25.92 o 
  -9   1  16      212.70      213.94      6.98 o 
  -8   1  16      426.36      409.72     11.39 o 
  -7   1  16       57.29       61.49      5.37 o 
  -6   1  16        0.27        4.64      3.84 o 
  -5   1  16      334.82      325.36     10.17 o 
  -4   1  16       66.22       76.49      7.54 o 
  -3   1  16       14.52       16.42      4.79 o 
  -2   1  16       33.73       37.94      4.42 o 
  -1   1  16        5.37        7.04      3.74 o 
   0   1  16      453.93      481.99     10.58 o 
 -13   2  16      126.10      126.06      6.14 o 
 -12   2  16       22.63       16.23      4.07 o 
 -11   2  16        0.08        0.00      3.65 o 
 -10   2  16      109.57      108.12      5.38 o 
  -9   2  16      137.21      144.28      6.09 o 
  -8   2  16      504.78      518.37     13.16 o 
  -7   2  16      634.74      629.01     11.37 o 
  -6   2  16       90.73       98.09      6.47 o 
  -5   2  16     1113.70     1153.39     29.42 o 
  -4   2  16      400.25      407.58      9.20 o 
  -3   2  16     1119.41     1176.28     17.10 o 
  -2   2  16      184.67      190.66      8.17 o 
  -1   2  16      290.34      265.77      8.01 o 
   0   2  16      159.13      164.33      7.10 o 
 -12   3  16       13.64       12.83      4.05 o 
 -11   3  16      490.06      494.68     10.44 o 
 -10   3  16       20.82       19.67      4.19 o 
  -9   3  16      456.34      462.55     12.69 o 
  -8   3  16        0.98        1.05      3.39 o 
  -7   3  16      293.26      288.34      7.93 o 
  -6   3  16      102.68      105.19      4.71 o 
  -5   3  16      183.17      183.28     10.09 o 
  -4   3  16      130.81      132.37      6.15 o 
  -3   3  16      141.00      156.25      7.30 o 
  -2   3  16       72.29       71.05      5.29 o 
  -1   3  16       66.40       85.30      5.67 o 
 -11   4  16       31.48       29.02      4.50 o 
 -10   4  16       11.11       21.05      4.20 o 
  -9   4  16       60.44       56.70      4.70 o 
  -8   4  16        1.39        1.02      3.25 o 
  -7   4  16      304.84      326.44      8.62 o 
  -6   4  16       90.37       82.66      4.61 o 
  -5   4  16      672.73      662.77     25.77 o 
  -4   4  16      122.75      124.54      6.24 o 
  -3   4  16     1158.54     1114.62     20.93 o 
  -8   5  16      308.66      299.37      9.80 o 
  -7   5  16       91.07      102.37      4.91 o 
  -6   5  16      208.81      210.81      9.05 o 
  -5   5  16       53.95       59.79      6.13 o 
 -11   0  17     1165.47     1143.48     30.03 o 
  -9   0  17     1027.79     1035.10     27.96 o 
  -7   0  17      236.26      221.09     12.89 o 
  -5   0  17       61.71       60.61      8.57 o 
  -3   0  17        0.65        3.22      6.87 o 
 -11   1  17      190.14      206.05      7.28 o 
 -10   1  17        0.05        0.00      4.51 o 
  -9   1  17      126.27      136.32      8.02 o 
  -8   1  17        1.56        1.24      4.32 o 
  -7   1  17      540.78      541.26     13.56 o 
  -6   1  17       94.41       97.28      6.62 o 
  -5   1  17     1106.24     1166.25     21.25 o 
  -4   1  17      407.34      439.67     19.97 o 
  -3   1  17      978.25      988.53     24.59 o 
 -11   2  17      149.48      156.63      6.85 o 
 -10   2  17      280.84      292.42      9.38 o 
  -9   2  17      102.80      111.75      5.61 o 
  -8   2  17      209.15      217.38     12.46 o 
  -7   2  17       31.75       33.24      6.23 o 
  -6   2  17      494.42      482.46     18.60 o 
  -5   2  17       11.93       11.96      5.71 o 
  -4   2  17      100.59      106.31      7.24 o 
  -3   2  17        4.98        2.98      3.92 o 
  -9   3  17        0.03        0.00      3.94 o 
  -8   3  17      659.77      692.74     18.53 o 
  -7   3  17        2.79        5.86      3.94 o 
  -6   3  17     1263.31     1324.14     33.68 o 
  -5   3  17      132.42      151.18      6.94 o 
                                                 
